# Supplementary material for: Global, Regional, and National Burden of Male Breast Cancer, 1990–2021: A Systematic Analysis for the Global Burden of Disease Study 2021
Source: Cancer Med. 2025 Jan 29;14(3):e70632. doi: 10.1002/cam4.70632 (PMC11775920; doi:10.1002/cam4.70632)
Supplement: Supplementary file 1 — Table S1. [file CAM4-14-e70632-s001.xlsx]

## Sheet: Supplement Tabel 1
Supplement Table 1 Incident, death, DALY cases throughput 1990–2021, and percentage change for MBC from 1990 to 2021 among 204 countries and territories
	Incident cases (95% UI)			Death cases (95% UI)			DALY cases (95% UI)
Location	1990	2021	Percentage change in cases, 1990–2021	1990	2021	Percentage change in cases, 1990–2021	1990	2021	Percentage change in cases, 1990–2021
Afghanistan	9.602(4.289-18.641)	13.473(7.040-25.514)	0.403(-0.042-1.265)	8.087(3.644-15.915)	9.132(4.793-17.231)	0.129(-0.226-0.808)	240.086(104.155-479.799)	326.457(168.612-619.463)	0.360(-0.105-1.236)
Albania	4.307(2.931-6.481)	16.837(8.999-28.527)	2.909(0.998-6.510)	2.637(1.870-3.816)	7.632(4.196-12.590)	1.894(0.459-4.479)	67.892(47.286-101.318)	168.842(90.911-279.564)	1.487(0.251-3.680)
Algeria	33.259(24.465-47.329)	186.890(106.730-279.231)	4.619(1.916-8.193)	23.756(17.240-32.972)	93.648(52.332-137.268)	2.942(0.997-5.330)	629.765(462.798-947.657)	2329.890(1366.110-3469.223)	2.700(0.852-4.878)
American Samoa	0.026(0.018-0.041)	0.068(0.048-0.100)	1.589(0.702-3.004)	0.017(0.011-0.026)	0.039(0.028-0.056)	1.351(0.595-2.548)	0.549(0.373-0.841)	1.170(0.842-1.709)	1.130(0.374-2.280)
Andorra	0.147(0.091-0.229)	0.375(0.217-0.595)	1.552(0.482-3.198)	0.058(0.038-0.091)	0.106(0.064-0.173)	0.820(0.119-1.915)	1.514(0.971-2.384)	2.507(1.473-4.037)	0.656(-0.024-1.727)
Angola	15.051(8.959-26.178)	50.969(31.594-79.129)	2.387(0.911-5.075)	12.463(7.452-21.554)	35.477(22.424-56.020)	1.847(0.602-4.027)	400.670(241.073-694.500)	1139.948(726.795-1783.314)	1.845(0.593-4.090)
Antigua and Barbuda	0.078(0.068-0.090)	0.343(0.285-0.423)	3.391(2.458-4.729)	0.052(0.046-0.058)	0.170(0.146-0.204)	2.302(1.702-3.099)	1.270(1.131-1.440)	4.381(3.765-5.185)	2.450(1.813-3.282)
Argentina	95.672(76.387-119.798)	194.832(154.263-235.869)	1.036(0.574-1.655)	62.679(50.336-78.294)	96.118(78.429-114.237)	0.533(0.203-0.968)	1659.951(1340.440-2029.277)	2355.067(1920.904-2783.480)	0.419(0.153-0.802)
Armenia	2.537(1.792-3.474)	7.747(5.479-10.474)	2.054(0.765-3.834)	1.355(0.959-1.845)	3.464(2.538-4.678)	1.557(0.566-2.999)	40.599(29.488-54.691)	89.989(66.438-119.938)	1.217(0.367-2.397)
Australia	63.983(53.358-76.362)	183.807(144.633-233.812)	1.873(1.088-2.924)	17.684(15.251-20.275)	40.102(32.660-49.159)	1.268(0.708-1.890)	460.398(396.162-528.584)	963.372(774.678-1192.629)	1.092(0.590-1.689)
Austria	21.725(18.053-25.977)	74.693(58.564-94.309)	2.438(1.474-3.673)	9.841(8.384-11.645)	22.654(18.073-28.059)	1.302(0.766-1.967)	246.760(210.910-286.416)	505.679(411.326-612.719)	1.049(0.600-1.647)
Azerbaijan	3.053(1.722-5.077)	8.535(4.438-15.314)	1.796(0.128-5.320)	1.822(1.044-2.936)	4.158(2.211-7.146)	1.283(-0.032-4.129)	58.152(31.595-95.471)	124.251(64.445-221.391)	1.137(-0.140-4.078)
Bahamas	0.884(0.733-1.038)	2.607(1.981-3.297)	1.947(1.147-3.050)	0.559(0.478-0.644)	1.367(1.076-1.716)	1.444(0.820-2.288)	17.261(14.614-20.029)	40.176(31.250-50.723)	1.328(0.711-2.150)
Bahrain	0.305(0.216-0.446)	2.786(1.522-4.821)	8.124(3.024-15.723)	0.182(0.131-0.270)	0.956(0.527-1.655)	4.255(1.300-8.789)	5.784(4.161-8.410)	31.756(17.492-54.316)	4.490(1.445-9.150)
Bangladesh	67.494(44.592-127.573)	299.416(183.613-506.595)	3.436(1.321-6.585)	56.705(37.323-109.674)	192.263(117.237-321.249)	2.391(0.818-4.754)	1558.127(1029.784-2983.492)	4724.749(2836.544-8063.521)	2.032(0.615-4.174)
Barbados	1.045(0.888-1.201)	2.232(1.675-2.889)	1.135(0.567-1.853)	0.692(0.609-0.789)	1.168(0.904-1.462)	0.687(0.269-1.165)	16.472(14.386-18.861)	27.312(20.737-34.712)	0.658(0.217-1.187)
Belarus	13.752(11.146-17.502)	1.400(1.021-1.855)	-0.898(-0.928--0.860)	6.165(5.052-7.584)	0.402(0.305-0.518)	-0.935(-0.951--0.914)	175.637(144.597-213.913)	12.941(10.015-16.372)	-0.926(-0.944--0.904)
Belgium	33.649(27.583-40.825)	99.752(79.290-123.961)	1.964(1.241-2.862)	15.414(12.886-18.266)	30.494(24.552-36.759)	0.978(0.506-1.578)	365.430(306.753-431.109)	691.732(564.593-827.582)	0.893(0.457-1.404)
Belize	0.310(0.193-0.400)	1.823(1.477-2.241)	4.888(3.186-8.316)	0.220(0.139-0.283)	1.019(0.842-1.232)	3.637(2.428-6.169)	5.887(3.716-7.616)	29.819(24.470-36.257)	4.065(2.722-6.828)
Benin	4.943(3.010-7.419)	11.904(6.984-22.437)	1.408(0.381-2.751)	4.191(2.543-6.225)	8.529(5.036-16.130)	1.035(0.165-2.107)	114.722(71.426-172.717)	254.490(146.329-491.439)	1.218(0.260-2.420)
Bermuda	0.105(0.080-0.145)	0.596(0.449-0.796)	4.696(2.568-7.795)	0.057(0.045-0.079)	0.207(0.161-0.272)	2.620(1.313-4.457)	1.509(1.200-2.036)	4.775(3.743-6.248)	2.163(1.046-3.745)
Bhutan	0.328(0.198-0.647)	1.578(0.841-2.666)	3.807(1.309-6.979)	0.264(0.158-0.522)	1.060(0.575-1.823)	3.019(0.914-5.754)	8.089(4.846-15.822)	25.718(13.595-45.010)	2.180(0.506-4.401)
Bolivia (Plurinational State of)	2.427(1.508-4.004)	11.757(6.880-17.303)	3.844(1.687-7.268)	1.984(1.229-3.283)	7.545(4.521-11.041)	2.802(1.104-5.460)	59.399(37.095-97.810)	215.816(127.154-320.731)	2.633(0.933-5.409)
Bosnia and Herzegovina	6.896(3.751-12.492)	16.685(9.585-26.714)	1.420(0.161-4.277)	3.634(2.033-6.508)	7.112(4.261-11.259)	0.957(-0.046-3.183)	103.526(58.492-183.824)	171.104(101.603-270.788)	0.653(-0.195-2.492)
Botswana	1.904(1.152-2.944)	5.899(3.614-9.424)	2.098(0.665-4.350)	1.446(0.893-2.283)	3.807(2.390-5.987)	1.633(0.406-3.488)	45.131(27.081-71.280)	117.663(71.764-192.633)	1.607(0.386-3.501)
Brazil	122.763(113.339-131.825)	825.142(758.346-892.416)	5.721(5.138-6.350)	84.385(78.211-90.470)	425.579(390.824-456.094)	4.043(3.634-4.448)	2481.759(2303.223-2665.341)	11915.714(10980.668-12744.853)	3.801(3.415-4.184)
Brunei Darussalam	0.163(0.106-0.250)	0.403(0.285-0.741)	1.473(0.356-3.347)	0.105(0.068-0.165)	0.186(0.131-0.341)	0.775(-0.036-2.108)	3.062(2.001-4.777)	5.693(4.121-10.272)	0.859(0.028-2.239)
Bulgaria	23.411(17.217-30.837)	63.999(43.213-92.233)	1.734(0.740-3.481)	9.648(7.280-12.385)	22.414(15.388-31.284)	1.323(0.453-2.717)	262.690(201.499-333.803)	548.773(378.017-761.276)	1.089(0.314-2.309)
Burkina Faso	9.783(5.288-16.247)	19.682(12.282-32.896)	1.012(0.257-2.293)	8.041(4.561-12.856)	14.620(9.296-24.368)	0.818(0.138-1.959)	229.392(131.196-370.289)	429.572(268.856-734.572)	0.873(0.181-2.081)
Burundi	30.828(20.460-48.994)	62.004(38.630-109.590)	1.011(0.270-2.571)	26.370(17.729-41.940)	47.220(29.658-84.942)	0.791(0.107-2.128)	773.906(519.151-1235.834)	1443.990(892.055-2625.044)	0.866(0.164-2.355)
Cabo Verde	0.363(0.200-0.781)	1.475(0.795-2.622)	3.061(1.150-6.615)	0.284(0.154-0.617)	0.840(0.471-1.408)	1.961(0.619-4.395)	6.962(3.950-14.844)	22.368(11.996-39.531)	2.213(0.704-4.823)
Cambodia	4.946(2.863-7.856)	28.690(11.308-41.413)	4.801(2.272-8.184)	4.035(2.376-6.478)	18.241(7.184-25.987)	3.521(1.588-6.118)	125.475(71.980-202.194)	558.302(218.482-803.104)	3.449(1.499-5.945)
Cameroon	15.519(8.684-23.561)	44.170(23.035-74.722)	1.846(0.597-3.577)	12.453(6.890-18.756)	29.828(16.031-49.648)	1.395(0.401-2.861)	365.497(205.722-564.032)	941.812(499.578-1617.887)	1.577(0.474-3.115)
Canada	64.503(52.342-75.845)	194.936(157.221-233.741)	2.022(1.334-2.954)	22.990(19.145-25.912)	49.410(41.282-57.516)	1.149(0.812-1.655)	578.907(490.527-655.160)	1198.067(1030.225-1382.190)	1.070(0.761-1.525)
Central African Republic	5.199(3.041-9.217)	9.966(5.647-18.042)	0.917(0.364-1.896)	4.375(2.555-7.902)	7.853(4.511-14.230)	0.795(0.269-1.763)	142.802(83.598-258.456)	269.299(151.048-492.016)	0.886(0.301-1.886)
Chad	4.389(2.404-7.874)	11.125(6.339-20.047)	1.535(0.588-3.041)	3.776(2.017-6.759)	8.573(4.804-15.505)	1.270(0.407-2.684)	103.208(55.816-183.698)	257.159(143.414-459.168)	1.492(0.560-3.027)
Chile	2.079(1.700-2.547)	53.870(41.572-69.760)	24.914(17.563-34.736)	1.296(1.061-1.560)	20.747(16.363-26.180)	15.006(10.685-20.560)	35.538(29.336-42.244)	524.481(414.524-657.534)	13.758(10.093-18.604)
China	1915.504(1310.659-2626.782)	16956.479(6779.890-24541.319)	7.852(2.911-13.494)	860.798(592.282-1173.639)	3377.114(1326.020-4893.848)	2.923(0.769-5.517)	29236.487(19458.086-39968.284)	108308.473(41296.692-157049.583)	2.705(0.677-5.163)
Colombia	9.786(8.399-11.357)	62.115(47.925-80.090)	5.347(3.786-7.353)	6.535(5.662-7.388)	28.871(22.329-36.218)	3.418(2.349-4.651)	199.746(172.129-226.347)	755.180(586.123-947.123)	2.781(1.879-3.892)
Comoros	2.066(0.889-3.569)	5.505(1.887-11.630)	1.664(0.521-3.220)	1.689(0.717-3.014)	4.067(1.374-8.716)	1.408(0.383-2.884)	49.538(20.430-88.127)	112.850(37.608-248.378)	1.278(0.258-2.634)
Congo	5.790(3.975-8.451)	15.773(9.800-24.499)	1.724(0.581-3.706)	4.676(3.226-6.873)	10.553(6.557-16.221)	1.257(0.322-2.847)	147.600(99.862-218.846)	337.987(205.827-526.013)	1.290(0.330-3.016)
Cook Islands	0.015(0.011-0.021)	0.060(0.030-0.089)	3.016(1.039-5.524)	0.009(0.007-0.013)	0.026(0.013-0.037)	1.808(0.453-3.403)	0.261(0.190-0.384)	0.681(0.344-0.978)	1.606(0.365-3.088)
Costa Rica	0.483(0.404-0.568)	9.169(7.220-11.558)	17.980(13.100-24.612)	0.292(0.250-0.340)	3.864(3.188-4.818)	12.217(9.161-16.119)	7.384(6.374-8.480)	104.494(85.684-129.558)	13.152(10.125-17.153)
Croatia	20.197(16.300-25.061)	60.381(44.474-78.644)	1.990(1.045-3.376)	8.459(6.869-10.294)	20.470(15.753-26.756)	1.420(0.782-2.351)	225.440(186.082-272.652)	466.527(358.264-604.570)	1.069(0.525-1.847)
Cuba	9.980(8.001-12.449)	54.331(40.659-70.722)	4.444(2.878-6.726)	6.103(4.854-7.631)	24.178(18.218-30.798)	2.961(1.858-4.677)	144.206(117.926-176.669)	581.135(440.808-735.263)	3.030(1.974-4.549)
Cyprus	2.722(1.830-3.855)	9.427(6.365-13.827)	2.463(1.154-4.772)	1.531(1.015-2.158)	2.792(1.887-4.025)	0.824(0.210-1.932)	34.285(23.166-48.434)	64.110(44.086-93.111)	0.870(0.206-2.043)
Czechia	15.634(13.116-18.445)	78.102(59.249-102.010)	3.996(2.626-5.902)	7.310(6.293-8.394)	26.687(21.116-33.666)	2.651(1.776-3.739)	188.683(163.498-217.848)	617.275(483.621-783.376)	2.271(1.461-3.206)
Democratic People's Republic of Korea	14.097(7.803-23.011)	70.896(27.250-122.217)	4.029(1.408-8.397)	8.952(5.085-14.575)	34.735(13.428-59.846)	2.880(0.922-6.149)	304.015(166.663-504.344)	1166.580(432.094-2042.840)	2.837(0.847-6.116)
Democratic Republic of the Congo	52.399(32.417-89.168)	136.887(77.979-247.539)	1.612(0.691-3.080)	43.038(26.702-72.128)	97.016(55.364-177.370)	1.254(0.450-2.498)	1311.765(816.484-2232.676)	3123.730(1766.058-5717.463)	1.381(0.515-2.700)
Denmark	17.745(14.170-21.663)	29.477(22.280-37.171)	0.661(0.198-1.288)	8.843(7.235-10.745)	9.407(7.369-11.487)	0.064(-0.208-0.411)	202.581(166.622-245.310)	207.270(164.274-252.651)	0.023(-0.236-0.348)
Djibouti	1.497(0.881-2.679)	10.251(4.761-20.243)	5.848(2.979-10.004)	1.159(0.684-2.148)	6.915(3.303-13.645)	4.965(2.557-8.432)	37.806(21.606-69.105)	215.923(99.061-432.389)	4.711(2.346-8.251)
Dominica	0.117(0.076-0.176)	0.284(0.183-0.393)	1.429(0.395-3.134)	0.086(0.057-0.126)	0.173(0.113-0.235)	1.017(0.206-2.275)	2.097(1.393-3.094)	4.607(3.002-6.425)	1.197(0.295-2.632)
Dominican Republic	4.047(2.833-7.448)	32.761(18.482-47.914)	7.094(2.395-12.819)	3.012(2.103-5.607)	19.731(11.168-28.078)	5.551(1.730-10.171)	87.003(60.275-155.261)	546.082(309.913-787.336)	5.277(1.597-9.600)
Ecuador	1.511(1.220-1.857)	10.000(7.043-13.790)	5.617(3.525-8.907)	1.104(0.884-1.341)	5.201(3.635-7.138)	3.711(2.182-5.790)	33.913(27.405-40.670)	152.244(107.332-208.452)	3.489(2.077-5.543)
Egypt	33.061(19.555-58.696)	155.854(105.906-271.483)	3.714(1.508-7.186)	23.918(14.171-43.364)	78.172(53.332-137.351)	2.268(0.744-4.747)	734.008(433.256-1298.707)	2374.156(1607.158-4041.089)	2.235(0.736-4.751)
El Salvador	2.835(1.829-3.606)	8.515(5.874-11.624)	2.003(1.038-3.510)	2.084(1.380-2.636)	4.288(3.010-5.697)	1.058(0.390-2.059)	62.308(40.811-78.893)	122.094(84.801-162.615)	0.960(0.349-1.884)
Equatorial Guinea	0.825(0.495-1.409)	3.282(1.650-5.316)	2.977(0.503-6.960)	0.695(0.419-1.196)	1.920(0.970-3.101)	1.761(0.058-4.433)	21.779(12.922-38.174)	61.926(30.823-103.875)	1.843(0.069-4.789)
Eritrea	13.139(8.008-23.805)	33.819(20.191-57.496)	1.574(0.723-3.094)	10.532(6.459-18.888)	24.301(14.940-40.700)	1.307(0.569-2.631)	372.456(225.999-670.998)	831.798(494.309-1435.961)	1.233(0.487-2.682)
Estonia	1.273(0.996-1.604)	4.318(3.242-5.540)	2.392(1.445-3.679)	0.549(0.447-0.670)	1.266(0.967-1.577)	1.305(0.637-2.131)	15.594(12.790-18.996)	30.683(23.610-38.217)	0.968(0.418-1.663)
Eswatini	1.570(1.015-2.185)	4.684(2.358-7.036)	1.984(0.862-3.681)	1.185(0.756-1.648)	3.043(1.540-4.600)	1.567(0.621-2.951)	37.524(24.040-52.410)	105.328(52.819-159.118)	1.807(0.732-3.341)
Ethiopia	324.954(227.614-500.151)	560.602(345.202-1099.006)	0.725(-0.097-2.064)	280.454(196.042-428.748)	405.398(253.565-798.657)	0.446(-0.221-1.616)	8517.753(5898.407-13328.491)	11256.818(6831.115-22582.415)	0.322(-0.310-1.393)
Fiji	0.608(0.328-0.909)	1.638(0.780-2.452)	1.693(0.432-3.598)	0.423(0.225-0.640)	1.036(0.480-1.555)	1.447(0.295-3.242)	13.811(7.293-20.499)	31.506(14.615-46.907)	1.281(0.177-2.972)
Finland	9.445(7.577-11.489)	12.973(9.728-17.207)	0.374(-0.047-0.896)	4.467(3.704-5.350)	3.861(2.943-5.001)	-0.136(-0.368-0.164)	114.412(94.501-135.684)	88.688(68.438-114.894)	-0.225(-0.428-0.034)
France	259.839(221.952-297.648)	891.318(676.554-1168.368)	2.430(1.598-3.672)	125.509(110.741-138.703)	267.596(206.179-338.015)	1.132(0.692-1.715)	3049.833(2681.899-3391.937)	6014.817(4615.268-7695.568)	0.972(0.544-1.514)
Gabon	3.072(2.105-4.679)	8.382(4.645-12.493)	1.729(0.409-3.638)	2.451(1.699-3.715)	5.216(2.922-7.643)	1.128(0.130-2.485)	70.821(48.668-109.329)	159.192(88.619-237.816)	1.248(0.168-2.795)
Gambia	0.970(0.569-1.628)	3.066(1.774-5.240)	2.162(0.696-4.612)	0.746(0.426-1.246)	2.098(1.223-3.647)	1.814(0.527-4.015)	23.027(13.234-39.084)	63.275(36.750-111.894)	1.748(0.484-3.969)
Georgia	0.014(0.012-0.018)	16.148(13.586-18.962)	1135.388(818.456-1481.873)	0.007(0.006-0.009)	8.003(6.888-9.130)	1119.312(832.980-1407.143)	0.593(0.408-0.854)	212.419(181.690-246.972)	357.124(240.670-534.887)
Germany	208.404(171.241-253.890)	663.734(527.468-822.672)	2.185(1.430-3.028)	104.462(86.334-125.280)	201.322(164.182-237.591)	0.927(0.552-1.322)	2642.998(2206.023-3134.226)	4482.737(3711.953-5241.768)	0.696(0.392-1.028)
Ghana	10.981(4.951-16.375)	25.533(15.604-41.757)	1.325(0.160-4.496)	8.196(3.856-12.008)	15.816(9.621-27.219)	0.930(-0.014-3.665)	275.542(119.829-406.261)	542.050(337.290-869.754)	0.967(-0.010-3.759)
Greece	23.765(20.367-27.851)	78.094(66.541-91.830)	2.286(1.682-3.092)	9.940(8.851-10.891)	26.684(23.693-30.295)	1.685(1.320-2.139)	239.377(214.528-265.049)	573.567(509.958-648.943)	1.396(1.063-1.801)
Greenland	0.010(0.004-0.013)	0.022(0.009-0.031)	1.282(0.545-2.332)	0.006(0.002-0.007)	0.009(0.004-0.013)	0.652(0.129-1.354)	0.193(0.084-0.247)	0.295(0.126-0.400)	0.525(0.059-1.109)
Grenada	0.222(0.169-0.271)	0.417(0.342-0.500)	0.876(0.403-1.619)	0.171(0.127-0.210)	0.229(0.192-0.271)	0.336(0.021-0.906)	4.051(3.238-4.848)	6.404(5.309-7.628)	0.581(0.234-1.127)
Guam	0.019(0.012-0.061)	0.264(0.108-0.341)	12.646(1.392-25.390)	0.010(0.006-0.032)	0.123(0.050-0.156)	11.313(1.120-21.332)	0.336(0.218-1.017)	3.760(1.513-4.701)	10.175(1.015-18.876)
Guatemala	2.437(2.122-2.762)	6.262(5.145-7.631)	1.570(1.014-2.272)	1.936(1.684-2.177)	3.836(3.196-4.628)	0.981(0.570-1.504)	59.583(52.008-66.482)	110.791(92.254-133.990)	0.859(0.489-1.331)
Guinea	5.922(3.276-10.244)	11.227(6.913-21.289)	0.896(0.130-2.155)	5.144(2.813-8.904)	8.622(5.394-16.624)	0.676(0.037-1.755)	137.191(76.557-244.467)	244.589(149.907-480.496)	0.783(0.082-1.917)
Guinea-Bissau	1.456(0.816-2.210)	2.158(1.467-3.235)	0.482(-0.044-1.544)	1.230(0.688-1.874)	1.575(1.076-2.355)	0.280(-0.172-1.158)	37.825(21.193-57.937)	53.899(36.242-82.180)	0.425(-0.092-1.394)
Guyana	0.016(0.012-0.020)	1.930(1.288-2.774)	118.824(75.457-182.757)	0.013(0.010-0.016)	1.253(0.851-1.773)	96.823(61.119-147.492)	0.387(0.306-0.479)	38.238(25.520-54.395)	97.878(61.180-150.889)
Haiti	6.016(2.986-12.358)	15.185(6.933-31.154)	1.524(0.602-3.073)	5.179(2.559-10.692)	11.725(5.240-23.762)	1.264(0.438-2.632)	153.921(76.746-309.622)	349.204(160.490-712.780)	1.269(0.441-2.615)
Honduras	1.444(0.888-2.296)	8.701(5.365-13.167)	5.027(2.944-8.183)	1.121(0.691-1.782)	5.776(3.663-8.690)	4.153(2.357-6.807)	33.623(21.145-53.468)	155.820(95.554-236.876)	3.634(2.028-6.066)
Hungary	38.247(29.568-46.873)	97.240(71.705-129.677)	1.542(0.751-2.648)	19.125(15.071-23.442)	35.197(26.242-45.906)	0.840(0.330-1.556)	509.844(404.937-618.011)	886.508(662.043-1153.145)	0.739(0.271-1.372)
Iceland	0.773(0.650-0.921)	2.666(2.069-3.415)	2.449(1.555-3.611)	0.317(0.271-0.364)	0.700(0.553-0.876)	1.205(0.701-1.732)	7.449(6.409-8.590)	16.372(13.129-20.323)	1.198(0.722-1.763)
India	564.350(427.797-735.080)	3111.320(1696.930-3946.579)	4.513(1.869-6.447)	442.379(334.085-587.080)	1938.488(1062.900-2453.941)	3.382(1.289-4.960)	13364.296(10098.751-17516.273)	52501.368(28723.598-66649.518)	2.928(1.061-4.360)
Indonesia	86.002(54.203-115.142)	510.904(201.703-776.869)	4.941(2.034-7.956)	64.902(41.838-85.960)	311.019(124.296-457.981)	3.792(1.494-6.165)	2039.249(1292.427-2746.875)	9266.082(3684.435-14086.600)	3.544(1.312-5.885)
Iran (Islamic Republic of)	23.400(16.240-34.531)	129.303(91.064-183.164)	4.526(2.021-7.245)	13.956(9.840-21.449)	48.615(36.459-72.977)	2.483(0.921-3.998)	460.290(323.110-662.583)	1508.996(1063.638-2042.715)	2.278(0.775-3.687)
Iraq	37.308(24.985-52.202)	158.432(99.883-226.810)	3.247(1.548-5.806)	25.312(16.506-35.373)	71.422(45.500-101.003)	1.822(0.648-3.406)	757.510(506.764-1070.820)	2147.995(1406.044-3069.414)	1.836(0.670-3.549)
Ireland	6.448(5.478-7.516)	19.651(15.572-24.626)	2.047(1.316-2.945)	3.042(2.693-3.420)	5.382(4.442-6.470)	0.769(0.435-1.145)	73.243(64.487-81.922)	126.505(105.459-152.377)	0.727(0.399-1.097)
Israel	17.219(13.397-21.648)	61.883(47.468-77.944)	2.594(1.540-4.049)	9.099(7.213-11.264)	20.776(16.237-26.080)	1.283(0.692-2.160)	212.353(168.527-261.241)	468.729(373.166-582.087)	1.207(0.646-2.019)
Italy	70.116(61.227-79.739)	605.483(510.502-705.850)	7.635(6.117-9.514)	28.702(26.803-30.557)	170.454(149.374-189.233)	4.939(4.317-5.608)	759.931(711.949-810.655)	3827.425(3362.129-4244.108)	4.037(3.551-4.587)
Jamaica	6.434(4.610-8.441)	16.115(10.890-22.922)	1.505(0.558-2.940)	4.310(3.070-5.607)	8.934(6.172-12.384)	1.073(0.296-2.216)	104.726(73.734-136.343)	218.227(150.451-305.798)	1.084(0.284-2.295)
Japan	129.669(114.962-148.453)	380.047(328.934-442.085)	1.931(1.419-2.506)	50.105(47.732-52.163)	116.403(105.731-123.408)	1.323(1.161-1.452)	1263.483(1204.806-1329.010)	2367.246(2166.238-2545.336)	0.874(0.754-0.986)
Jordan	3.560(2.235-5.150)	27.503(17.108-44.587)	6.725(2.863-12.751)	2.224(1.373-3.280)	10.584(6.587-16.714)	3.760(1.398-7.595)	67.768(42.849-98.931)	326.449(202.603-518.082)	3.817(1.404-7.633)
Kazakhstan	5.909(4.070-7.993)	12.428(8.609-16.888)	1.103(0.260-2.417)	3.253(2.224-4.374)	5.238(3.715-7.086)	0.610(0.026-1.578)	104.403(73.482-139.257)	162.413(116.323-218.519)	0.556(-0.007-1.436)
Kenya	76.956(48.915-147.782)	362.846(183.724-678.603)	3.715(1.769-5.966)	60.270(39.093-115.420)	241.741(124.421-458.233)	3.011(1.418-4.868)	1688.550(1069.457-3247.253)	7272.742(3665.527-13743.036)	3.307(1.569-5.320)
Kiribati	0.058(0.036-0.081)	0.138(0.078-0.197)	1.370(0.480-2.847)	0.047(0.029-0.065)	0.101(0.058-0.147)	1.123(0.334-2.423)	1.570(0.959-2.196)	3.420(1.893-4.989)	1.179(0.359-2.407)
Kuwait	1.683(1.384-2.018)	8.353(6.329-10.783)	3.963(2.542-6.169)	0.753(0.626-0.892)	2.410(1.897-3.106)	2.200(1.374-3.467)	24.267(20.129-28.504)	78.181(60.332-103.419)	2.222(1.347-3.470)
Kyrgyzstan	1.658(1.310-2.082)	14.452(10.695-18.840)	7.718(4.796-11.615)	1.029(0.828-1.271)	6.655(5.130-8.614)	5.470(3.485-8.158)	30.173(23.977-37.081)	213.987(164.520-276.975)	6.092(3.983-9.000)
Lao People's Democratic Republic	2.632(1.336-4.449)	9.753(4.069-14.760)	2.706(0.979-5.345)	2.212(1.129-3.779)	6.610(2.721-9.932)	1.988(0.601-4.053)	69.074(35.041-118.192)	203.892(81.464-313.218)	1.952(0.544-4.045)
Latvia	1.444(1.149-1.795)	5.583(4.085-7.339)	2.867(1.614-4.433)	0.641(0.510-0.793)	1.876(1.407-2.460)	1.926(1.060-3.011)	17.965(14.415-22.020)	48.067(36.679-62.080)	1.676(0.926-2.645)
Lebanon	11.530(7.346-16.407)	45.699(28.763-67.293)	2.964(1.113-6.515)	7.302(4.705-10.578)	20.327(12.707-29.483)	1.784(0.496-4.116)	196.780(125.337-292.480)	439.644(284.216-640.568)	1.234(0.191-3.037)
Lesotho	2.079(1.278-3.216)	5.760(3.285-8.331)	1.771(0.676-3.557)	1.667(1.018-2.580)	4.150(2.368-5.945)	1.490(0.560-3.097)	47.641(29.153-75.245)	136.412(75.978-197.898)	1.863(0.742-3.622)
Liberia	3.167(1.782-5.411)	6.344(3.172-13.455)	1.003(0.085-2.513)	2.691(1.491-4.625)	4.261(2.146-9.081)	0.583(-0.131-1.778)	74.605(41.804-129.358)	134.596(68.402-298.207)	0.804(-0.032-2.139)
Libya	3.305(2.137-4.647)	15.790(8.201-24.164)	3.777(1.709-6.525)	2.043(1.313-2.942)	6.934(3.633-10.564)	2.395(1.007-4.253)	63.654(40.564-89.443)	229.113(120.140-346.007)	2.599(1.101-4.544)
Lithuania	4.895(3.926-5.957)	9.326(6.821-12.057)	0.905(0.335-1.605)	2.112(1.723-2.552)	3.246(2.466-4.075)	0.537(0.133-1.070)	58.622(48.100-70.961)	81.639(61.919-102.577)	0.393(0.024-0.862)
Luxembourg	1.023(0.905-1.169)	4.249(3.516-5.106)	3.155(2.364-4.065)	0.485(0.445-0.533)	1.237(1.068-1.403)	1.548(1.177-1.940)	12.325(11.349-13.466)	29.034(24.958-33.324)	1.356(1.006-1.735)
Madagascar	44.621(30.356-77.595)	102.459(60.954-186.750)	1.296(0.476-2.516)	37.164(25.720-64.109)	73.138(42.899-133.946)	0.968(0.259-1.934)	1068.930(721.598-1857.877)	2320.703(1346.774-4259.128)	1.171(0.400-2.205)
Malawi	42.285(22.268-76.953)	119.540(57.196-216.292)	1.827(0.862-3.078)	35.129(18.740-63.651)	84.016(40.121-157.769)	1.392(0.607-2.430)	1039.894(555.521-1899.621)	2657.240(1262.382-4974.964)	1.555(0.698-2.675)
Malaysia	8.810(2.376-13.339)	51.567(12.015-76.384)	4.853(2.407-8.466)	6.138(1.548-9.372)	25.841(5.916-38.067)	3.210(1.452-5.700)	175.237(45.729-263.805)	713.820(166.144-1046.478)	3.073(1.340-5.465)
Maldives	0.105(0.062-0.171)	0.441(0.290-0.637)	3.194(1.155-7.701)	0.077(0.046-0.124)	0.194(0.134-0.279)	1.528(0.284-3.956)	2.361(1.376-3.898)	5.810(3.923-8.334)	1.461(0.282-4.176)
Mali	8.569(4.899-15.304)	17.715(11.168-34.154)	1.067(0.240-2.488)	7.127(4.115-12.523)	13.089(8.334-25.324)	0.836(0.095-2.054)	205.444(119.080-365.258)	377.678(233.492-734.508)	0.838(0.082-2.111)
Malta	0.472(0.388-0.576)	2.096(1.546-2.667)	3.446(2.128-5.166)	0.228(0.192-0.270)	0.641(0.494-0.799)	1.815(1.108-2.731)	5.580(4.725-6.545)	14.817(11.364-18.425)	1.655(1.020-2.511)
Marshall Islands	0.013(0.007-0.025)	0.060(0.029-0.104)	3.571(1.392-7.152)	0.010(0.005-0.019)	0.040(0.019-0.070)	2.956(1.132-5.936)	0.317(0.178-0.603)	1.341(0.641-2.354)	3.237(1.270-6.298)
Mauritania	2.380(1.369-3.719)	5.075(2.026-11.486)	1.133(0.048-2.845)	1.957(1.131-3.041)	3.398(1.399-7.518)	0.736(-0.119-2.009)	55.509(32.037-88.044)	87.613(34.284-205.198)	0.578(-0.200-1.837)
Mauritius	1.049(0.943-1.171)	7.913(6.922-9.087)	6.540(5.356-7.901)	0.637(0.588-0.694)	3.819(3.437-4.237)	5.000(4.242-5.859)	19.724(18.185-21.517)	109.406(98.472-121.700)	4.547(3.816-5.339)
Mexico	25.424(24.541-26.438)	162.342(134.226-193.938)	5.385(4.228-6.606)	17.696(17.062-18.372)	84.203(70.461-99.696)	3.758(2.960-4.616)	530.011(511.285-551.231)	2378.401(1977.546-2825.979)	3.487(2.731-4.326)
Micronesia (Federated States of)	0.047(0.029-0.083)	0.144(0.074-0.227)	2.049(0.530-4.371)	0.037(0.022-0.064)	0.092(0.049-0.144)	1.501(0.260-3.416)	1.162(0.688-2.047)	3.049(1.608-4.832)	1.624(0.308-3.622)
Monaco	0.390(0.254-0.570)	0.760(0.516-1.133)	0.948(0.151-2.355)	0.162(0.106-0.238)	0.231(0.161-0.347)	0.429(-0.115-1.356)	3.729(2.424-5.421)	5.129(3.533-7.434)	0.375(-0.180-1.369)
Mongolia	0.222(0.130-0.417)	1.230(0.755-1.825)	4.534(1.564-9.923)	0.161(0.094-0.310)	0.640(0.390-0.934)	2.967(0.823-6.756)	4.909(2.874-9.255)	21.285(13.017-30.648)	3.336(1.010-7.404)
Montenegro	1.555(0.935-2.622)	3.936(2.098-6.449)	1.531(0.507-3.348)	0.624(0.375-1.025)	1.460(0.785-2.378)	1.339(0.419-3.003)	16.628(10.012-27.251)	35.028(18.602-56.764)	1.107(0.279-2.531)
Morocco	15.704(9.575-23.136)	65.945(42.722-99.347)	3.199(1.268-5.894)	11.546(7.052-16.961)	36.187(23.871-54.290)	2.134(0.709-4.128)	342.119(209.989-497.359)	1020.511(664.098-1540.320)	1.983(0.583-3.868)
Mozambique	64.636(41.796-109.483)	206.761(126.667-347.402)	2.199(1.096-3.797)	54.911(35.367-94.118)	152.239(92.747-257.027)	1.772(0.790-3.191)	1581.177(1012.996-2716.183)	4883.263(2947.920-8290.090)	2.088(1.000-3.677)
Myanmar	25.489(14.471-40.083)	93.554(39.085-134.202)	2.670(1.074-4.787)	20.769(11.931-32.754)	60.787(26.772-84.749)	1.927(0.703-3.607)	636.599(364.082-1029.179)	1775.239(763.231-2528.539)	1.789(0.585-3.500)
Namibia	4.240(2.841-6.037)	14.233(9.219-19.985)	2.357(1.125-4.036)	3.252(2.185-4.626)	8.780(5.921-12.093)	1.700(0.763-2.961)	99.670(65.674-143.659)	276.503(178.941-399.519)	1.774(0.746-3.152)
Nauru	0.008(0.004-0.012)	0.015(0.007-0.023)	1.010(0.077-2.193)	0.006(0.003-0.009)	0.010(0.005-0.015)	0.721(-0.051-1.743)	0.183(0.103-0.293)	0.327(0.151-0.506)	0.782(-0.027-1.817)
Nepal	10.048(6.496-19.871)	59.001(36.658-94.177)	4.872(2.069-8.349)	8.338(5.500-16.601)	40.011(25.289-63.178)	3.799(1.490-6.631)	242.098(157.291-478.495)	1027.465(636.365-1644.027)	3.244(1.134-6.017)
Netherlands	41.903(34.879-50.129)	122.226(97.184-151.783)	1.917(1.181-2.949)	14.072(12.208-16.370)	32.449(26.184-40.089)	1.306(0.810-1.893)	341.613(302.273-391.144)	701.779(572.131-846.365)	1.054(0.647-1.569)
New Zealand	18.781(15.011-23.939)	34.816(27.560-43.720)	0.854(0.351-1.547)	5.528(4.578-6.735)	8.201(6.597-10.128)	0.484(0.128-0.928)	139.704(115.916-168.999)	184.752(148.767-230.305)	0.322(0.002-0.723)
Nicaragua	1.262(0.759-1.606)	5.037(3.578-7.161)	2.992(1.692-5.159)	0.891(0.550-1.125)	2.604(1.907-3.627)	1.922(1.032-3.508)	26.435(16.372-33.450)	76.095(55.153-107.987)	1.879(0.992-3.465)
Niger	5.145(2.745-9.264)	11.082(5.299-24.783)	1.154(0.279-2.543)	4.279(2.232-7.550)	8.439(4.150-18.689)	0.972(0.202-2.152)	130.290(68.746-230.676)	248.031(117.806-576.509)	0.904(0.155-2.175)
Nigeria	104.109(58.862-173.223)	189.825(99.453-388.775)	0.823(-0.010-2.095)	85.723(48.675-139.033)	133.616(72.602-261.320)	0.559(-0.125-1.537)	2483.731(1411.853-4174.522)	3786.393(2030.846-8002.183)	0.524(-0.151-1.496)
Niue	0.002(0.001-0.003)	0.005(0.003-0.007)	1.443(0.244-3.367)	0.001(0.001-0.002)	0.003(0.001-0.004)	0.939(-0.025-2.313)	0.037(0.024-0.056)	0.074(0.040-0.101)	0.984(-0.047-2.342)
North Macedonia	5.975(4.660-8.643)	19.790(11.409-28.194)	2.312(0.732-4.099)	3.405(2.684-4.902)	8.516(4.987-11.708)	1.501(0.275-2.627)	89.401(70.125-127.429)	209.167(121.209-292.049)	1.340(0.207-2.475)
Northern Mariana Islands	0.012(0.006-0.040)	0.041(0.025-0.106)	2.384(1.259-4.530)	0.006(0.003-0.020)	0.019(0.012-0.051)	2.122(1.210-4.081)	0.230(0.116-0.766)	0.589(0.373-1.552)	1.558(0.790-3.165)
Norway	11.913(10.443-13.533)	26.447(21.973-31.429)	1.220(0.795-1.729)	5.479(5.058-5.864)	7.443(6.512-8.360)	0.359(0.187-0.536)	125.380(115.862-134.765)	167.396(147.435-188.300)	0.335(0.169-0.502)
Oman	1.972(0.966-3.306)	10.897(5.851-16.766)	4.526(1.397-9.704)	1.214(0.565-2.029)	3.939(2.092-5.946)	2.244(0.428-5.299)	37.345(18.426-61.592)	125.546(68.801-194.085)	2.362(0.434-5.431)
Pakistan	182.427(130.960-248.789)	596.094(388.396-863.779)	2.268(1.090-4.048)	153.417(110.716-209.666)	416.089(273.386-595.831)	1.712(0.743-3.193)	4050.979(2970.860-5492.512)	11964.251(7763.014-17390.306)	1.953(0.906-3.511)
Palau	0.012(0.007-0.018)	0.036(0.024-0.052)	2.126(0.865-4.287)	0.007(0.005-0.011)	0.019(0.012-0.027)	1.519(0.506-3.004)	0.238(0.147-0.368)	0.622(0.403-0.883)	1.612(0.548-3.211)
Palestine	1.585(1.047-2.452)	6.484(4.529-9.473)	3.092(1.352-5.716)	1.070(0.710-1.681)	2.888(2.031-4.172)	1.698(0.554-3.388)	29.643(19.506-45.426)	88.188(62.308-126.870)	1.975(0.692-3.904)
Panama	1.922(1.669-2.209)	5.964(4.501-7.628)	2.103(1.298-3.159)	1.258(1.107-1.417)	2.864(2.144-3.587)	1.277(0.709-1.967)	33.758(29.810-37.927)	73.993(55.300-93.029)	1.192(0.628-1.875)
Papua New Guinea	0.742(0.296-1.554)	3.499(1.348-7.517)	3.716(1.784-6.975)	0.557(0.227-1.157)	2.427(0.944-5.268)	3.358(1.561-6.539)	17.788(7.163-37.128)	77.877(29.491-168.745)	3.378(1.584-6.426)
Paraguay	0.734(0.488-1.053)	4.629(2.748-6.970)	5.310(2.420-9.709)	0.508(0.338-0.721)	2.481(1.460-3.726)	3.880(1.771-7.125)	13.943(9.310-20.110)	68.065(40.011-101.241)	3.882(1.736-7.130)
Peru	12.328(8.244-17.947)	66.738(38.213-97.901)	4.413(1.872-7.797)	8.976(6.187-13.156)	30.486(18.228-43.443)	2.396(0.859-4.460)	273.332(182.425-400.426)	881.421(496.411-1284.398)	2.225(0.737-4.345)
Philippines	60.639(37.808-72.057)	239.108(142.352-319.653)	2.943(1.945-4.367)	41.173(25.804-49.467)	141.695(84.849-186.491)	2.441(1.533-3.621)	1388.468(822.914-1643.857)	4479.701(2610.115-5958.376)	2.226(1.419-3.378)
Poland	59.690(54.201-65.771)	247.341(208.946-290.119)	3.144(2.427-4.004)	32.194(30.391-33.838)	98.931(87.427-110.168)	2.073(1.700-2.466)	857.310(813.998-904.036)	2314.280(2027.062-2583.859)	1.699(1.369-2.052)
Portugal	27.388(22.759-32.990)	108.101(84.377-137.229)	2.947(1.856-4.320)	15.310(12.939-18.344)	35.410(28.620-42.575)	1.313(0.781-1.975)	372.419(315.563-446.943)	790.078(637.632-966.344)	1.121(0.666-1.730)
Puerto Rico	4.509(3.696-5.549)	26.462(20.416-33.703)	4.869(3.071-7.151)	2.524(2.110-3.062)	10.625(8.350-13.215)	3.209(2.062-4.674)	66.841(55.658-81.171)	249.074(195.086-313.137)	2.726(1.672-3.968)
Qatar	0.205(0.122-0.333)	2.904(1.632-5.125)	13.195(5.660-25.707)	0.106(0.065-0.170)	0.742(0.429-1.277)	5.999(2.324-12.846)	3.808(2.301-6.196)	29.328(16.627-50.416)	6.701(2.677-13.808)
Republic of Côte d'Ivoire	19.344(13.585-29.092)	63.822(38.427-106.565)	2.299(1.020-4.275)	15.075(10.408-22.654)	42.426(25.743-70.640)	1.814(0.754-3.410)	477.352(328.018-723.495)	1339.979(800.438-2263.988)	1.807(0.700-3.458)
Republic of Korea	25.797(15.378-36.283)	74.846(52.578-111.789)	1.901(0.744-4.713)	14.396(8.419-19.987)	20.255(14.786-29.921)	0.407(-0.126-1.543)	433.664(256.917-600.780)	504.192(364.766-763.314)	0.163(-0.289-1.225)
Republic of Moldova	15.585(12.496-19.054)	20.197(16.349-24.674)	0.296(-0.026-0.737)	7.897(6.419-9.415)	7.444(6.342-8.738)	-0.057(-0.262-0.220)	224.928(183.206-268.838)	204.158(173.993-239.619)	-0.092(-0.287-0.180)
Romania	70.809(54.231-88.136)	138.642(109.243-174.513)	0.958(0.449-1.692)	40.579(31.256-49.971)	57.242(45.828-70.058)	0.411(0.073-0.902)	1103.259(851.584-1344.414)	1437.090(1160.741-1745.885)	0.303(-0.007-0.730)
Russian Federation	694.174(656.027-730.675)	667.084(573.810-749.493)	-0.039(-0.161-0.080)	307.537(291.067-323.808)	205.650(178.530-231.038)	-0.331(-0.410--0.254)	9244.574(8748.984-9729.830)	5842.788(5048.711-6584.355)	-0.368(-0.448--0.295)
Rwanda	40.771(22.690-65.256)	78.057(35.824-146.348)	0.915(0.083-2.380)	34.620(19.406-55.537)	54.516(25.039-102.720)	0.575(-0.098-1.691)	1066.773(601.135-1700.031)	1652.408(742.161-3242.178)	0.549(-0.143-1.801)
Saint Kitts and Nevis	0.402(0.335-0.467)	1.195(0.909-1.574)	1.974(1.146-3.024)	0.317(0.270-0.363)	0.645(0.504-0.828)	1.034(0.509-1.646)	7.758(6.556-8.958)	17.933(13.799-23.148)	1.312(0.700-2.032)
Saint Lucia	0.261(0.228-0.296)	2.026(1.625-2.525)	6.753(4.894-9.036)	0.189(0.166-0.214)	1.131(0.904-1.378)	4.975(3.649-6.625)	4.974(4.317-5.604)	29.570(23.647-36.587)	4.945(3.589-6.519)
Saint Vincent and the Grenadines	0.043(0.038-0.050)	0.665(0.543-0.808)	14.308(10.959-18.471)	0.031(0.027-0.035)	0.399(0.334-0.467)	11.808(9.377-14.496)	0.819(0.717-0.941)	10.404(8.662-12.294)	11.697(9.205-14.550)
Samoa	0.091(0.062-0.137)	0.257(0.144-0.381)	1.838(0.617-3.499)	0.065(0.044-0.098)	0.153(0.086-0.220)	1.352(0.379-2.529)	1.903(1.287-2.926)	4.566(2.572-6.723)	1.399(0.380-2.716)
San Marino	0.025(0.016-0.034)	0.039(0.022-0.065)	0.557(-0.120-1.636)	0.010(0.007-0.014)	0.013(0.008-0.020)	0.235(-0.256-0.997)	0.233(0.157-0.318)	0.263(0.152-0.424)	0.132(-0.356-0.909)
Sao Tome and Principe	0.138(0.074-0.258)	0.315(0.166-0.631)	1.282(0.287-2.753)	0.109(0.059-0.199)	0.198(0.108-0.378)	0.806(0.033-1.935)	2.985(1.604-5.677)	5.692(3.003-11.625)	0.907(0.076-2.188)
Saudi Arabia	9.568(6.143-15.579)	93.638(53.967-165.228)	8.786(3.474-16.343)	6.620(4.254-10.625)	33.571(19.186-59.329)	4.071(1.375-8.000)	198.431(125.062-327.908)	1201.562(677.785-2136.066)	5.055(1.759-10.089)
Senegal	8.293(4.385-14.077)	18.880(10.896-38.150)	1.277(0.293-2.874)	6.756(3.673-11.410)	13.366(7.798-25.885)	0.979(0.129-2.358)	191.590(104.727-326.967)	377.408(219.854-757.380)	0.970(0.123-2.404)
Serbia	43.732(30.117-63.337)	92.751(58.935-142.842)	1.121(0.254-2.521)	23.302(15.607-34.395)	37.566(23.915-56.724)	0.612(-0.013-1.756)	613.603(417.816-879.959)	867.676(552.131-1305.040)	0.414(-0.128-1.387)
Seychelles	0.223(0.146-0.314)	0.586(0.384-0.796)	1.621(0.605-3.032)	0.157(0.101-0.219)	0.305(0.200-0.417)	0.945(0.205-1.987)	4.209(2.829-5.932)	8.546(5.804-11.494)	1.030(0.271-2.088)
Sierra Leone	4.720(2.708-7.925)	7.631(4.786-14.602)	0.617(-0.023-1.616)	3.972(2.250-6.581)	5.515(3.512-10.576)	0.388(-0.170-1.258)	108.185(60.975-180.967)	163.931(102.452-319.223)	0.515(-0.079-1.465)
Singapore	1.509(1.196-1.837)	6.580(4.875-8.606)	3.361(1.937-5.065)	0.731(0.593-0.882)	1.844(1.489-2.313)	1.522(0.824-2.359)	20.427(16.366-24.479)	45.851(35.852-58.966)	1.245(0.591-2.046)
Slovakia	15.549(10.883-22.352)	33.574(20.128-51.328)	1.159(0.155-2.632)	7.555(5.310-10.515)	12.593(7.563-19.034)	0.667(-0.098-1.705)	204.407(145.473-285.631)	318.768(190.779-481.768)	0.559(-0.149-1.514)
Slovenia	3.214(2.672-3.798)	18.945(14.069-24.872)	4.894(3.251-7.079)	1.283(1.108-1.486)	5.702(4.326-7.366)	3.443(2.333-4.767)	34.918(29.990-40.015)	127.480(97.080-165.435)	2.651(1.717-3.757)
Solomon Islands	0.092(0.040-0.181)	0.455(0.216-0.856)	3.953(1.983-7.104)	0.072(0.031-0.142)	0.311(0.149-0.577)	3.334(1.632-6.171)	2.330(1.012-4.694)	10.608(4.954-20.141)	3.552(1.781-6.544)
Somalia	32.722(17.736-58.910)	79.281(44.541-147.784)	1.423(0.648-2.504)	27.115(15.084-49.142)	61.229(34.943-112.675)	1.258(0.559-2.311)	905.709(496.433-1679.721)	2106.945(1179.440-3916.259)	1.326(0.522-2.398)
South Africa	53.272(39.370-71.147)	185.708(130.426-243.971)	2.486(1.652-3.387)	36.923(27.301-50.131)	108.725(77.286-141.053)	1.945(1.269-2.700)	1193.686(883.157-1548.748)	3311.949(2371.395-4398.301)	1.775(1.111-2.443)
South Sudan	35.831(20.915-65.324)	66.457(32.500-121.557)	0.855(0.113-1.971)	30.029(17.829-55.518)	48.547(24.219-86.105)	0.617(0.001-1.552)	829.954(484.350-1530.545)	1458.780(713.948-2630.156)	0.758(0.092-1.741)
Spain	112.875(94.153-137.851)	415.327(320.705-526.517)	2.680(1.769-3.961)	39.723(33.961-46.899)	100.157(78.283-124.638)	1.521(0.916-2.293)	1006.390(879.298-1180.126)	2284.955(1810.456-2794.182)	1.270(0.772-1.913)
Sri Lanka	19.323(14.266-27.729)	67.061(34.410-101.161)	2.471(0.866-4.903)	12.914(9.623-18.501)	30.071(15.820-46.223)	1.329(0.298-2.808)	382.803(283.208-546.955)	813.217(429.152-1248.790)	1.124(0.167-2.604)
Sudan	9.447(4.800-17.047)	35.587(22.451-54.003)	2.767(0.794-5.998)	7.245(3.643-12.789)	20.206(12.721-29.954)	1.789(0.349-4.135)	224.540(110.403-402.119)	645.706(388.692-954.392)	1.876(0.390-4.259)
Suriname	0.557(0.409-0.744)	2.197(1.304-3.231)	2.946(1.314-5.348)	0.413(0.305-0.566)	1.374(0.823-2.092)	2.326(0.978-4.410)	11.792(8.792-15.958)	38.970(23.499-57.924)	2.305(0.953-4.258)
Sweden	23.394(19.060-28.531)	34.651(25.372-46.208)	0.481(0.034-1.079)	9.676(7.982-11.654)	10.172(7.583-13.012)	0.051(-0.222-0.478)	237.970(198.104-283.893)	225.741(169.454-290.574)	-0.051(-0.293-0.319)
Switzerland	21.418(17.079-26.245)	28.705(21.816-37.039)	0.340(-0.036-0.920)	8.955(7.337-10.710)	8.265(6.477-10.232)	-0.077(-0.310-0.225)	206.800(171.689-244.254)	179.238(140.289-222.871)	-0.133(-0.347-0.158)
Syrian Arab Republic	0.848(0.495-1.351)	3.838(2.242-6.034)	3.523(1.341-7.517)	0.562(0.332-0.882)	1.646(0.997-2.526)	1.926(0.506-4.413)	17.782(10.125-27.373)	49.396(28.771-77.085)	1.778(0.462-4.277)
Taiwan (Province of China)	13.791(11.884-15.971)	94.628(76.700-115.188)	5.862(4.350-7.798)	6.360(5.653-7.079)	27.232(23.339-31.401)	3.282(2.584-4.095)	193.476(171.678-215.348)	820.721(702.159-951.861)	3.242(2.538-4.072)
Tajikistan	0.745(0.398-1.455)	2.573(1.126-5.761)	2.453(0.748-4.834)	0.485(0.265-0.934)	1.492(0.670-3.200)	2.077(0.587-4.205)	14.792(8.085-28.782)	46.980(20.436-104.433)	2.176(0.601-4.385)
Thailand	27.065(18.206-37.870)	135.173(76.596-189.427)	3.994(1.798-6.945)	16.983(11.408-23.408)	57.398(33.094-78.956)	2.380(0.915-4.159)	520.783(351.657-726.471)	1621.886(891.275-2245.691)	2.114(0.792-3.758)
Timor-Leste	0.206(0.124-0.310)	1.221(0.517-1.866)	4.943(2.465-8.821)	0.162(0.096-0.246)	0.848(0.353-1.307)	4.223(2.019-7.753)	5.388(3.186-8.122)	23.807(9.666-36.707)	3.418(1.515-6.351)
Togo	2.829(1.633-5.028)	9.348(5.813-16.269)	2.304(1.020-4.508)	2.237(1.257-3.999)	6.240(3.947-10.821)	1.789(0.695-3.688)	67.693(38.353-121.683)	202.139(125.009-359.337)	1.986(0.840-3.963)
Tokelau	0.001(0.000-0.002)	0.002(0.001-0.003)	1.437(0.212-3.641)	0.001(0.000-0.001)	0.001(0.001-0.002)	0.892(-0.015-2.534)	0.018(0.010-0.033)	0.035(0.019-0.055)	0.930(-0.009-2.528)
Tonga	0.040(0.025-0.066)	0.132(0.070-0.210)	2.352(0.757-4.931)	0.027(0.017-0.046)	0.078(0.041-0.121)	1.853(0.476-4.039)	0.770(0.492-1.279)	2.195(1.146-3.440)	1.850(0.455-3.913)
Trinidad and Tobago	4.356(3.831-4.945)	10.260(7.313-13.967)	1.356(0.578-2.299)	3.034(2.705-3.430)	5.580(4.041-7.527)	0.839(0.286-1.522)	82.877(74.337-93.648)	149.807(107.046-203.622)	0.808(0.250-1.495)
Tunisia	17.872(12.132-27.031)	81.801(42.947-133.769)	3.577(1.200-7.430)	11.289(7.792-16.746)	34.877(18.746-57.516)	2.089(0.501-4.573)	310.865(212.106-456.532)	921.094(496.864-1521.578)	1.963(0.447-4.474)
Turkey	77.924(50.293-120.813)	300.881(198.635-453.988)	2.861(1.092-5.207)	53.682(35.703-83.022)	123.826(83.252-185.944)	1.307(0.249-2.685)	1597.264(1068.438-2443.782)	3341.361(2263.842-5081.124)	1.092(0.138-2.394)
Turkmenistan	1.404(1.032-1.848)	6.288(3.880-10.079)	3.480(1.498-7.303)	0.863(0.632-1.119)	3.229(2.034-4.952)	2.742(1.108-5.699)	27.267(20.281-35.117)	101.416(63.305-156.151)	2.719(1.078-5.667)
Tuvalu	0.004(0.002-0.008)	0.016(0.008-0.025)	2.601(0.940-5.582)	0.003(0.002-0.007)	0.010(0.005-0.016)	1.942(0.603-4.353)	0.107(0.058-0.200)	0.313(0.161-0.509)	1.933(0.601-4.439)
Uganda	98.663(66.777-137.280)	299.279(196.343-458.027)	2.033(0.971-3.568)	80.529(55.437-111.186)	205.414(135.356-314.757)	1.551(0.660-2.853)	2302.573(1594.104-3227.600)	6372.937(4071.937-9842.170)	1.768(0.783-3.178)
Ukraine	145.060(111.976-188.691)	157.879(96.033-236.913)	0.088(-0.344-0.703)	81.034(62.962-100.741)	76.079(46.618-113.109)	-0.061(-0.444-0.474)	2364.126(1857.082-2927.176)	2152.416(1319.761-3209.838)	-0.090(-0.461-0.413)
United Arab Emirates	0.622(0.308-1.264)	7.462(4.565-11.395)	10.992(4.103-24.497)	0.365(0.181-0.729)	2.921(1.814-4.442)	7.001(2.434-15.593)	14.162(6.844-28.722)	112.594(69.786-173.957)	6.950(2.301-15.952)
United Kingdom	213.505(203.614-223.508)	263.494(245.324-282.469)	0.234(0.159-0.320)	99.946(96.511-102.749)	89.307(82.841-94.214)	-0.106(-0.159--0.061)	2332.271(2251.614-2416.240)	1921.623(1790.536-2042.405)	-0.176(-0.216--0.135)
United Republic of Tanzania	134.267(85.186-234.554)	336.599(184.343-622.447)	1.507(0.554-2.886)	108.223(68.917-188.854)	236.437(129.153-441.212)	1.185(0.367-2.373)	3131.367(1967.490-5467.152)	6952.189(3660.908-13257.438)	1.220(0.364-2.475)
United States of America	2068.057(1986.550-2137.374)	3375.237(3202.128-3536.118)	0.632(0.557-0.709)	381.444(365.886-393.653)	603.357(564.799-633.030)	0.582(0.513-0.647)	11142.387(10574.006-11808.201)	16303.397(15212.296-17523.601)	0.463(0.407-0.523)
United States Virgin Islands	0.253(0.168-0.466)	0.825(0.530-1.247)	2.262(0.498-5.106)	0.151(0.102-0.276)	0.430(0.274-0.640)	1.842(0.263-4.334)	4.518(3.001-8.227)	10.530(6.606-15.576)	1.331(0.031-3.287)
Uruguay	18.933(15.088-23.340)	24.757(19.770-30.754)	0.308(-0.026-0.751)	11.654(9.315-14.168)	11.572(9.340-14.208)	-0.007(-0.245-0.307)	292.442(237.561-351.801)	271.209(219.341-331.304)	-0.073(-0.306-0.220)
Uzbekistan	2.691(1.712-3.743)	10.177(7.387-13.727)	2.781(1.413-5.324)	1.699(1.001-2.449)	5.261(3.840-7.179)	2.097(0.873-4.588)	47.816(32.455-65.529)	162.294(120.107-216.843)	2.394(1.191-4.365)
Vanuatu	0.043(0.020-0.086)	0.224(0.108-0.402)	4.183(2.105-7.837)	0.032(0.016-0.064)	0.154(0.073-0.281)	3.756(1.803-7.117)	1.053(0.500-2.096)	5.026(2.402-9.168)	3.775(1.775-7.220)
Venezuela (Bolivarian Republic of)	7.863(6.976-8.855)	45.175(31.346-61.949)	4.746(2.921-7.058)	5.341(4.794-5.952)	23.627(17.185-31.485)	3.424(2.126-5.018)	157.652(141.374-174.540)	653.796(469.618-884.476)	3.147(1.902-4.698)
Viet Nam	63.848(44.510-89.565)	376.297(219.695-525.452)	4.894(2.677-8.098)	46.396(32.275-62.540)	179.845(105.675-244.617)	2.876(1.538-4.812)	1259.358(868.644-1765.923)	5010.922(2975.993-6888.883)	2.979(1.524-5.151)
Yemen	4.969(2.177-9.786)	16.306(8.108-29.173)	2.281(1.111-4.645)	3.710(1.630-7.294)	10.067(5.002-17.916)	1.713(0.742-3.652)	121.235(51.918-240.400)	323.734(157.993-579.579)	1.670(0.701-3.519)
Zambia	39.743(25.623-64.672)	150.663(65.184-409.079)	2.791(0.890-8.602)	33.283(21.852-55.446)	102.111(45.510-267.270)	2.068(0.576-6.562)	969.621(629.522-1610.759)	3339.442(1444.192-9481.615)	2.444(0.703-8.061)
Zimbabwe	6.404(4.542-9.695)	17.279(11.624-24.819)	1.698(0.782-3.266)	4.775(3.362-7.238)	12.277(8.310-17.268)	1.571(0.697-3.006)	141.568(99.387-215.968)	398.343(270.200-575.307)	1.814(0.839-3.384)
