# Supplementary material for: Global, Regional, and National Burden of Male Breast Cancer, 1990–2021: A Systematic Analysis for the Global Burden of Disease Study 2021
Source: Cancer Med. 2025 Jan 29;14(3):e70632. doi: 10.1002/cam4.70632 (PMC11775920; doi:10.1002/cam4.70632)
Supplement: Supplementary file 2 — Table S2. [file CAM4-14-e70632-s002.xlsx]

## Sheet: Supplement Tabel 2
Supplement Table 2 Age-standardized incidence rate (ASIR), age-standardized death rate (ASDR), age-standardized disability-adjusted life-year (ASDALY) per 100,000 population in 1990–2021, and estimated annual percentage change (EAPC) for MBC from 1990 to 2021 among 204 countries and territories
	ASIR			ASDR			ASDALYR
Location	1990 (95% UI)	2021 (95% UI)	EPAC, 1990–2021 (95% CI)	1990 (95% UI)	2021 (95% UI)	EPAC, 1990–2021 (95% CI)	1990 (95% UI)	2021 (95% UI)	EPAC, 1990–2021 (95% CI)
Afghanistan	0.256(0.117-0.492)	0.249(0.137-0.451)	-0.173(-0.294--0.052)	0.220(0.103-0.428)	0.185(0.101-0.329)	-0.681(-0.763--0.599)	6.312(2.819-12.586)	5.273(2.757-9.721)	-0.714(-0.801--0.627)
Albania	0.478(0.328-0.711)	0.835(0.447-1.414)	1.939(1.519-2.360)	0.338(0.238-0.486)	0.391(0.215-0.646)	0.363(0.061-0.665)	7.035(4.960-10.200)	8.433(4.503-14.056)	0.581(0.261-0.902)
Algeria	0.607(0.437-0.834)	1.082(0.600-1.635)	1.837(1.730-1.943)	0.489(0.355-0.656)	0.613(0.330-0.896)	0.670(0.526-0.814)	10.473(7.722-14.907)	12.905(7.381-18.918)	0.550(0.406-0.695)
American Samoa	0.212(0.145-0.328)	0.276(0.196-0.407)	1.373(0.182-2.579)	0.149(0.104-0.232)	0.168(0.123-0.243)	0.897(-0.280-2.088)	4.021(2.775-6.150)	4.603(3.341-6.673)	0.950(-0.241-2.154)
Andorra	0.495(0.314-0.767)	0.490(0.282-0.779)	0.416(0.067-0.766)	0.213(0.140-0.326)	0.137(0.083-0.222)	-1.102(-1.414--0.788)	5.057(3.293-7.909)	3.268(1.904-5.239)	-1.073(-1.363--0.783)
Angola	0.735(0.442-1.255)	0.913(0.576-1.440)	0.610(0.398-0.822)	0.656(0.400-1.114)	0.707(0.454-1.129)	0.136(-0.022-0.294)	17.378(10.474-29.910)	18.044(11.513-28.511)	0.017(-0.147-0.180)
Antigua and Barbuda	0.341(0.297-0.390)	0.688(0.574-0.839)	2.847(1.851-3.852)	0.228(0.202-0.255)	0.370(0.320-0.435)	2.179(1.196-3.171)	5.566(4.965-6.305)	8.582(7.408-10.127)	1.903(0.940-2.875)
Argentina	0.666(0.535-0.835)	0.794(0.628-0.959)	0.359(-0.078-0.799)	0.455(0.367-0.568)	0.400(0.325-0.475)	-0.607(-1.047--0.164)	11.303(9.131-13.838)	9.584(7.784-11.335)	-0.762(-1.189--0.334)
Armenia	0.209(0.147-0.287)	0.428(0.305-0.578)	4.049(3.054-5.054)	0.123(0.085-0.168)	0.194(0.143-0.262)	3.131(2.149-4.122)	3.182(2.276-4.289)	4.952(3.654-6.612)	3.045(2.080-4.019)
Australia	0.725(0.604-0.856)	0.923(0.728-1.170)	0.841(0.608-1.075)	0.216(0.187-0.248)	0.189(0.154-0.232)	-0.330(-0.555--0.105)	5.235(4.561-5.995)	4.870(3.926-6.044)	-0.125(-0.357-0.107)
Austria	0.482(0.401-0.577)	0.946(0.744-1.197)	1.734(1.048-2.425)	0.225(0.191-0.265)	0.276(0.221-0.338)	-0.002(-0.618-0.618)	5.489(4.708-6.359)	6.517(5.313-7.894)	-0.006(-0.618-0.609)
Azerbaijan	0.142(0.084-0.229)	0.182(0.094-0.315)	1.235(0.903-1.568)	0.097(0.058-0.150)	0.099(0.054-0.170)	0.562(0.271-0.854)	2.485(1.423-3.964)	2.497(1.318-4.305)	0.289(0.019-0.560)
Bahamas	1.231(1.023-1.438)	1.365(1.055-1.702)	0.361(-0.035-0.759)	0.834(0.718-0.955)	0.764(0.610-0.948)	-0.405(-0.808--0.001)	22.421(19.035-25.864)	20.186(15.844-25.350)	-0.421(-0.844-0.004)
Bahrain	0.324(0.226-0.485)	0.521(0.293-0.847)	1.596(0.995-2.201)	0.232(0.165-0.356)	0.239(0.140-0.385)	0.039(-0.612-0.695)	5.203(3.715-7.810)	5.184(2.961-8.629)	-0.159(-0.746-0.432)
Bangladesh	0.260(0.171-0.493)	0.436(0.267-0.725)	1.715(1.385-2.046)	0.227(0.149-0.442)	0.296(0.184-0.490)	0.797(0.373-1.223)	5.652(3.729-10.806)	6.680(4.038-11.211)	0.582(0.245-0.920)
Barbados	0.883(0.750-1.012)	0.975(0.736-1.263)	0.525(0.008-1.044)	0.588(0.520-0.666)	0.512(0.400-0.637)	-0.257(-0.760-0.249)	14.231(12.438-16.306)	12.129(9.236-15.283)	-0.330(-0.813-0.155)
Belarus	0.289(0.234-0.362)	0.022(0.016-0.029)	-8.645(-12.308--4.828)	0.138(0.113-0.168)	0.007(0.005-0.008)	-10.099(-13.811--6.226)	3.538(2.901-4.304)	0.205(0.158-0.260)	-9.593(-13.212--5.824)
Belgium	0.529(0.432-0.638)	0.980(0.781-1.214)	1.510(0.888-2.137)	0.253(0.209-0.302)	0.286(0.231-0.343)	-0.218(-0.844-0.412)	5.765(4.808-6.845)	6.964(5.689-8.331)	-0.040(-0.671-0.595)
Belize	0.654(0.409-0.845)	1.151(0.935-1.407)	1.847(1.359-2.338)	0.479(0.305-0.615)	0.681(0.565-0.823)	1.047(0.504-1.594)	11.983(7.630-15.498)	17.955(14.763-21.807)	1.258(0.741-1.779)
Benin	0.522(0.315-0.778)	0.498(0.294-0.913)	-0.277(-0.382--0.171)	0.464(0.277-0.683)	0.403(0.239-0.742)	-0.582(-0.687--0.478)	11.357(7.031-17.123)	9.336(5.504-17.664)	-0.792(-0.918--0.667)
Bermuda	0.392(0.301-0.540)	1.009(0.769-1.347)	3.412(2.453-4.381)	0.233(0.183-0.320)	0.346(0.270-0.452)	1.483(0.625-2.348)	5.454(4.333-7.383)	8.257(6.535-10.746)	1.524(0.681-2.374)
Bhutan	0.280(0.169-0.558)	0.523(0.281-0.885)	2.233(2.151-2.315)	0.250(0.151-0.499)	0.371(0.205-0.637)	1.430(1.319-1.542)	5.960(3.582-11.787)	8.163(4.387-14.085)	1.123(1.009-1.238)
Bolivia (Plurinational State of)	0.157(0.097-0.256)	0.264(0.157-0.384)	1.883(1.797-1.968)	0.136(0.085-0.222)	0.180(0.109-0.258)	1.067(0.974-1.160)	3.552(2.203-5.821)	4.622(2.748-6.813)	0.946(0.867-1.025)
Bosnia and Herzegovina	0.376(0.205-0.680)	0.608(0.356-0.962)	1.813(1.558-2.069)	0.218(0.121-0.388)	0.261(0.157-0.410)	0.616(0.473-0.759)	5.408(3.028-9.591)	6.242(3.743-9.913)	0.541(0.387-0.695)
Botswana	0.771(0.473-1.187)	0.919(0.588-1.386)	0.256(-0.111-0.625)	0.652(0.402-1.013)	0.676(0.435-1.000)	-0.164(-0.591-0.266)	16.198(9.910-25.338)	16.102(10.120-24.994)	-0.464(-0.937-0.012)
Brazil	0.284(0.261-0.305)	0.708(0.650-0.767)	3.053(2.628-3.479)	0.207(0.190-0.222)	0.375(0.345-0.403)	2.029(1.610-2.449)	5.439(5.034-5.842)	10.070(9.277-10.784)	2.011(1.590-2.434)
Brunei Darussalam	0.303(0.196-0.469)	0.238(0.167-0.440)	-0.356(-0.591--0.120)	0.218(0.141-0.345)	0.136(0.095-0.245)	-0.996(-1.240--0.750)	5.122(3.379-8.044)	3.071(2.182-5.587)	-1.353(-1.527--1.179)
Bulgaria	0.421(0.313-0.551)	1.095(0.740-1.569)	3.206(2.715-3.699)	0.192(0.145-0.246)	0.386(0.266-0.536)	2.382(1.833-2.934)	4.702(3.616-5.994)	9.505(6.547-13.158)	2.371(1.843-2.903)
Burkina Faso	0.488(0.260-0.796)	0.459(0.284-0.765)	-0.230(-0.352--0.108)	0.430(0.238-0.691)	0.379(0.234-0.631)	-0.465(-0.578--0.353)	10.584(5.991-16.985)	8.909(5.690-14.861)	-0.629(-0.777--0.480)
Burundi	2.887(1.951-4.538)	2.430(1.595-4.300)	-0.907(-1.097--0.717)	2.600(1.790-4.150)	2.058(1.340-3.590)	-1.133(-1.312--0.954)	67.009(44.499-106.918)	49.470(31.189-88.329)	-1.393(-1.598--1.188)
Cabo Verde	0.377(0.212-0.802)	0.747(0.416-1.301)	1.640(1.254-2.028)	0.291(0.160-0.626)	0.468(0.268-0.764)	0.781(0.315-1.250)	7.442(4.328-15.775)	10.523(5.812-18.293)	0.490(0.142-0.839)
Cambodia	0.252(0.148-0.397)	0.539(0.215-0.764)	2.760(2.667-2.853)	0.222(0.133-0.350)	0.379(0.153-0.536)	1.960(1.864-2.056)	5.747(3.380-9.268)	9.572(3.763-13.654)	1.851(1.735-1.967)
Cameroon	0.721(0.392-1.072)	0.704(0.376-1.168)	-0.353(-0.468--0.239)	0.629(0.339-0.924)	0.544(0.292-0.868)	-0.725(-0.858--0.592)	15.310(8.481-23.150)	13.106(7.095-21.711)	-0.792(-0.946--0.638)
Canada	0.446(0.362-0.522)	0.603(0.488-0.722)	1.894(1.364-2.426)	0.167(0.139-0.189)	0.148(0.125-0.171)	0.341(-0.091-0.775)	4.004(3.389-4.515)	3.797(3.274-4.380)	0.531(0.111-0.952)
Central African Republic	0.912(0.554-1.589)	0.879(0.523-1.511)	-0.179(-0.229--0.129)	0.820(0.501-1.427)	0.757(0.449-1.305)	-0.315(-0.364--0.266)	22.577(13.272-40.188)	20.663(12.059-36.657)	-0.385(-0.446--0.324)
Chad	0.336(0.183-0.604)	0.359(0.204-0.643)	0.005(-0.149-0.160)	0.304(0.165-0.542)	0.305(0.173-0.543)	-0.217(-0.400--0.033)	7.441(4.012-13.188)	7.418(4.171-13.394)	-0.271(-0.474--0.068)
Chile	0.046(0.037-0.056)	0.468(0.362-0.604)	7.924(5.436-10.471)	0.030(0.024-0.036)	0.183(0.144-0.231)	6.021(3.559-8.541)	0.760(0.626-0.907)	4.550(3.588-5.716)	5.921(3.527-8.370)
China	0.411(0.288-0.565)	1.604(0.648-2.306)	6.251(5.474-7.034)	0.203(0.141-0.275)	0.329(0.134-0.474)	2.907(2.318-3.500)	6.034(4.156-8.210)	10.251(3.951-14.772)	3.108(2.491-3.728)
Colombia	0.108(0.092-0.124)	0.248(0.192-0.321)	1.600(0.587-2.622)	0.076(0.066-0.086)	0.117(0.090-0.147)	0.186(-0.809-1.191)	2.047(1.770-2.311)	2.990(2.322-3.744)	0.040(-0.954-1.044)
Comoros	2.195(0.966-3.909)	2.487(0.857-5.108)	0.253(0.098-0.408)	1.944(0.849-3.538)	1.997(0.683-4.097)	-0.101(-0.238-0.035)	47.637(19.874-85.066)	46.512(15.680-101.325)	-0.315(-0.500--0.130)
Congo	1.182(0.832-1.735)	1.132(0.707-1.766)	-0.369(-0.646--0.092)	1.023(0.719-1.459)	0.848(0.532-1.314)	-0.858(-1.083--0.634)	27.489(19.086-40.245)	21.526(13.552-33.393)	-1.086(-1.340--0.833)
Cook Islands	0.219(0.158-0.316)	0.489(0.250-0.726)	2.840(2.633-3.047)	0.145(0.105-0.209)	0.210(0.108-0.306)	1.328(1.125-1.532)	3.689(2.702-5.302)	5.724(2.894-8.337)	1.645(1.471-1.820)
Costa Rica	0.057(0.047-0.067)	0.360(0.283-0.450)	6.065(4.952-7.189)	0.036(0.031-0.042)	0.153(0.126-0.191)	4.616(3.493-5.751)	0.833(0.717-0.960)	4.082(3.346-5.050)	5.044(3.915-6.186)
Croatia	0.830(0.673-1.031)	1.618(1.209-2.081)	1.943(1.369-2.520)	0.392(0.316-0.477)	0.544(0.424-0.702)	0.839(0.290-1.391)	9.015(7.363-10.886)	12.640(9.816-16.261)	0.840(0.280-1.403)
Cuba	0.200(0.161-0.248)	0.604(0.455-0.781)	2.401(1.724-3.083)	0.127(0.102-0.157)	0.264(0.200-0.335)	1.227(0.592-1.867)	2.880(2.357-3.505)	6.487(4.936-8.207)	1.365(0.692-2.043)
Cyprus	0.922(0.597-1.305)	0.972(0.667-1.404)	0.828(0.544-1.112)	0.610(0.398-0.885)	0.316(0.219-0.437)	-1.873(-1.990--1.755)	10.917(7.263-15.273)	6.821(4.795-9.842)	-1.278(-1.431--1.125)
Czechia	0.276(0.233-0.325)	0.852(0.645-1.104)	4.072(3.613-4.534)	0.137(0.118-0.158)	0.290(0.232-0.361)	2.973(2.537-3.411)	3.319(2.883-3.810)	6.805(5.343-8.522)	2.847(2.405-3.292)
Democratic People's Republic of Korea	0.195(0.111-0.311)	0.456(0.177-0.779)	3.283(3.014-3.552)	0.134(0.079-0.211)	0.234(0.092-0.388)	2.200(1.920-2.481)	3.865(2.193-6.195)	7.250(2.733-12.453)	2.418(2.139-2.697)
Democratic Republic of the Congo	0.712(0.435-1.193)	0.776(0.449-1.392)	0.104(-0.161-0.369)	0.628(0.391-1.051)	0.613(0.354-1.124)	-0.250(-0.459--0.041)	16.215(10.097-27.142)	15.570(8.968-28.319)	-0.296(-0.507--0.085)
Denmark	0.518(0.415-0.634)	0.540(0.413-0.679)	0.235(-0.189-0.661)	0.262(0.214-0.318)	0.169(0.133-0.206)	-1.586(-1.999--1.171)	6.000(4.932-7.284)	3.906(3.135-4.755)	-1.548(-1.961--1.133)
Djibouti	2.140(1.337-3.800)	2.987(1.482-5.770)	1.012(0.938-1.085)	1.876(1.165-3.427)	2.319(1.185-4.407)	0.605(0.478-0.732)	45.373(27.306-83.867)	54.520(26.669-106.446)	0.485(0.334-0.636)
Dominica	0.503(0.333-0.749)	0.722(0.468-0.972)	1.149(1.009-1.290)	0.381(0.253-0.555)	0.473(0.310-0.618)	0.663(0.534-0.792)	8.914(5.931-13.125)	11.276(7.341-15.257)	0.741(0.635-0.848)
Dominican Republic	0.219(0.152-0.413)	0.667(0.374-0.974)	3.600(3.098-4.106)	0.174(0.122-0.332)	0.414(0.233-0.588)	2.800(2.324-3.278)	4.395(3.045-7.965)	10.837(6.136-15.605)	2.924(2.512-3.338)
Ecuador	0.055(0.044-0.068)	0.126(0.089-0.174)	4.737(2.494-7.029)	0.043(0.034-0.052)	0.069(0.049-0.095)	3.587(1.389-5.834)	1.152(0.925-1.388)	1.886(1.329-2.586)	3.605(1.352-5.908)
Egypt	0.231(0.137-0.424)	0.436(0.298-0.779)	2.119(1.921-2.319)	0.181(0.108-0.337)	0.240(0.167-0.427)	1.018(0.784-1.252)	4.694(2.803-8.427)	6.242(4.294-10.822)	1.039(0.818-1.260)
El Salvador	0.197(0.126-0.249)	0.331(0.227-0.452)	1.295(1.000-1.591)	0.149(0.099-0.188)	0.165(0.115-0.219)	-0.158(-0.436-0.121)	4.138(2.717-5.259)	4.746(3.294-6.344)	0.009(-0.271-0.289)
Equatorial Guinea	0.909(0.552-1.520)	1.380(0.721-2.206)	1.564(1.107-2.023)	0.811(0.499-1.357)	0.920(0.477-1.466)	0.475(0.073-0.880)	21.970(13.313-37.750)	23.000(11.896-37.229)	0.171(-0.278-0.621)
Eritrea	2.450(1.544-4.399)	2.725(1.684-4.432)	0.114(-0.038-0.267)	2.189(1.376-3.920)	2.252(1.395-3.560)	-0.119(-0.284-0.046)	58.332(36.619-104.786)	55.993(34.822-91.793)	-0.383(-0.556--0.209)
Estonia	0.172(0.136-0.216)	0.433(0.327-0.551)	1.974(1.211-2.743)	0.080(0.065-0.098)	0.128(0.098-0.159)	0.299(-0.482-1.086)	2.036(1.665-2.486)	3.132(2.406-3.876)	0.054(-0.779-0.894)
Eswatini	1.243(0.802-1.699)	1.829(0.928-2.732)	1.632(1.129-2.137)	1.047(0.667-1.443)	1.329(0.681-1.952)	1.221(0.680-1.764)	25.921(16.591-35.931)	36.204(18.421-53.964)	1.437(0.797-2.081)
Ethiopia	3.108(2.200-4.720)	2.553(1.605-4.943)	-0.884(-1.127--0.641)	2.870(2.013-4.321)	2.005(1.296-3.894)	-1.411(-1.602--1.219)	73.815(51.700-112.909)	46.711(28.966-92.628)	-1.784(-1.993--1.574)
Fiji	0.318(0.172-0.473)	0.434(0.210-0.646)	0.802(0.502-1.102)	0.240(0.130-0.360)	0.298(0.145-0.450)	0.465(0.168-0.764)	6.525(3.511-9.868)	7.811(3.677-11.456)	0.430(0.151-0.710)
Finland	0.340(0.274-0.415)	0.239(0.183-0.314)	-0.951(-1.419--0.481)	0.171(0.142-0.205)	0.067(0.052-0.087)	-3.057(-3.462--2.652)	4.058(3.368-4.808)	1.690(1.334-2.168)	-2.835(-3.237--2.432)
France	0.768(0.662-0.878)	1.528(1.165-2.000)	2.241(1.470-3.017)	0.382(0.338-0.422)	0.428(0.330-0.541)	0.121(-0.638-0.886)	9.088(8.016-10.111)	10.626(8.154-13.595)	0.270(-0.507-1.053)
Gabon	1.182(0.812-1.772)	1.625(0.933-2.376)	0.972(0.901-1.044)	0.992(0.688-1.500)	1.124(0.655-1.630)	0.337(0.269-0.405)	25.813(17.826-39.373)	28.296(15.928-41.219)	0.203(0.128-0.278)
Gambia	0.529(0.305-0.867)	0.643(0.367-1.092)	0.448(0.313-0.584)	0.451(0.257-0.738)	0.495(0.286-0.856)	0.119(0.002-0.237)	11.080(6.332-18.509)	11.768(6.875-20.565)	-0.049(-0.207-0.109)
Georgia	0.001(0.000-0.001)	0.694(0.586-0.811)	35.196(28.924-41.772)	0.000(0.000-0.000)	0.347(0.300-0.393)	35.120(28.794-41.757)	0.026(0.018-0.037)	9.118(7.832-10.579)	29.285(24.397-34.364)
Germany	0.433(0.357-0.527)	0.779(0.623-0.953)	1.757(1.215-2.301)	0.227(0.187-0.271)	0.226(0.186-0.265)	-0.513(-1.164-0.141)	5.436(4.550-6.386)	5.459(4.552-6.383)	-0.441(-1.057-0.179)
Ghana	0.327(0.162-0.477)	0.301(0.181-0.520)	-0.965(-1.470--0.457)	0.263(0.137-0.379)	0.206(0.124-0.377)	-1.473(-1.964--0.980)	7.401(3.482-10.855)	5.775(3.526-9.979)	-1.445(-1.928--0.959)
Greece	0.340(0.293-0.396)	0.768(0.657-0.908)	2.383(1.753-3.017)	0.146(0.130-0.160)	0.235(0.209-0.266)	1.143(0.534-1.757)	3.450(3.094-3.813)	5.832(5.231-6.549)	1.314(0.725-1.906)
Greenland	0.053(0.022-0.070)	0.051(0.022-0.072)	0.438(-0.247-1.127)	0.035(0.014-0.045)	0.024(0.011-0.033)	-0.840(-1.476--0.200)	0.999(0.456-1.267)	0.684(0.314-0.910)	-0.944(-1.580--0.304)
Grenada	0.747(0.573-0.911)	0.805(0.665-0.948)	0.617(-0.349-1.592)	0.572(0.428-0.699)	0.499(0.425-0.585)	0.153(-0.899-1.216)	13.797(11.151-16.476)	11.646(9.785-13.703)	-0.148(-0.968-0.678)
Guam	0.044(0.027-0.142)	0.270(0.110-0.345)	7.800(6.576-9.038)	0.026(0.016-0.085)	0.126(0.052-0.157)	6.805(5.740-7.880)	0.696(0.440-2.184)	3.855(1.554-4.828)	7.281(6.206-8.368)
Guatemala	0.145(0.127-0.161)	0.119(0.098-0.144)	-1.155(-1.528--0.780)	0.129(0.115-0.143)	0.077(0.064-0.092)	-2.157(-2.502--1.811)	3.129(2.739-3.465)	2.033(1.695-2.458)	-1.925(-2.290--1.559)
Guinea	0.368(0.204-0.637)	0.400(0.251-0.744)	0.237(0.138-0.336)	0.335(0.186-0.574)	0.333(0.211-0.624)	-0.033(-0.147-0.082)	8.079(4.488-14.210)	7.951(4.946-15.307)	-0.092(-0.219-0.035)
Guinea-Bissau	0.744(0.417-1.117)	0.607(0.425-0.896)	-0.753(-0.814--0.691)	0.670(0.370-0.998)	0.506(0.355-0.751)	-0.998(-1.054--0.942)	17.650(9.830-27.068)	12.849(8.851-19.065)	-1.145(-1.207--1.084)
Guyana	0.009(0.007-0.011)	0.608(0.409-0.863)	10.998(6.365-15.834)	0.007(0.006-0.009)	0.418(0.289-0.584)	10.333(5.741-15.125)	0.199(0.157-0.245)	11.480(7.788-16.202)	10.489(5.922-15.254)
Haiti	0.381(0.187-0.768)	0.434(0.196-0.889)	0.595(0.520-0.670)	0.349(0.171-0.706)	0.360(0.161-0.730)	0.241(0.174-0.308)	8.923(4.412-18.232)	9.092(4.078-18.411)	0.225(0.140-0.310)
Honduras	0.142(0.087-0.227)	0.294(0.184-0.441)	2.764(2.594-2.934)	0.117(0.072-0.188)	0.206(0.131-0.302)	2.208(2.035-2.382)	3.054(1.895-4.837)	5.033(3.164-7.749)	1.932(1.783-2.081)
Hungary	0.630(0.491-0.764)	1.266(0.937-1.686)	1.737(0.975-2.505)	0.329(0.263-0.402)	0.456(0.341-0.593)	0.775(0.176-1.378)	8.346(6.682-10.079)	11.623(8.698-15.095)	0.664(0.029-1.303)
Iceland	0.591(0.500-0.704)	0.979(0.761-1.258)	1.429(0.789-2.074)	0.245(0.209-0.281)	0.248(0.196-0.311)	-0.236(-0.828-0.360)	5.734(4.927-6.620)	6.114(4.909-7.594)	-0.133(-0.659-0.395)
India	0.238(0.180-0.312)	0.550(0.300-0.696)	2.736(2.617-2.855)	0.203(0.153-0.269)	0.371(0.205-0.470)	1.974(1.794-2.153)	5.076(3.833-6.670)	8.791(4.824-11.162)	1.732(1.544-1.921)
Indonesia	0.178(0.115-0.237)	0.440(0.176-0.641)	3.191(2.998-3.384)	0.146(0.096-0.193)	0.299(0.124-0.423)	2.554(2.322-2.787)	3.773(2.432-5.023)	7.329(2.946-10.801)	2.380(2.137-2.623)
Iran (Islamic Republic of)	0.154(0.107-0.242)	0.311(0.224-0.455)	2.640(2.387-2.894)	0.100(0.071-0.168)	0.124(0.093-0.193)	1.044(0.750-1.338)	2.836(1.988-4.297)	3.505(2.541-4.923)	1.044(0.757-1.332)
Iraq	0.918(0.608-1.306)	1.300(0.809-1.855)	0.915(0.716-1.114)	0.653(0.424-0.916)	0.669(0.426-0.934)	-0.334(-0.511--0.156)	17.545(11.662-24.671)	16.351(10.595-23.064)	-0.570(-0.695--0.445)
Ireland	0.350(0.297-0.407)	0.529(0.420-0.665)	0.856(0.016-1.704)	0.173(0.153-0.195)	0.145(0.120-0.174)	-1.431(-2.309--0.545)	4.000(3.522-4.489)	3.469(2.879-4.182)	-1.227(-2.049--0.397)
Israel	0.775(0.607-0.975)	1.105(0.845-1.401)	1.070(0.610-1.532)	0.417(0.330-0.517)	0.363(0.285-0.454)	-0.759(-1.235--0.280)	9.656(7.691-11.877)	8.478(6.763-10.511)	-0.718(-1.194--0.240)
Italy	0.187(0.165-0.211)	0.999(0.848-1.155)	4.034(2.705-5.381)	0.079(0.073-0.084)	0.260(0.230-0.287)	2.299(1.101-3.511)	2.053(1.924-2.191)	6.525(5.755-7.200)	2.222(1.022-3.436)
Jamaica	0.781(0.559-1.028)	1.091(0.738-1.550)	1.267(0.732-1.804)	0.527(0.375-0.684)	0.608(0.420-0.843)	0.643(0.160-1.129)	12.756(9.002-16.629)	14.615(10.088-20.462)	0.530(0.021-1.042)
Japan	0.177(0.157-0.201)	0.249(0.216-0.288)	0.564(0.059-1.071)	0.074(0.070-0.077)	0.067(0.062-0.071)	-0.959(-1.380--0.537)	1.701(1.622-1.789)	1.603(1.483-1.719)	-0.856(-1.303--0.408)
Jordan	0.507(0.311-0.731)	0.650(0.407-1.048)	0.787(0.567-1.006)	0.352(0.210-0.519)	0.286(0.181-0.446)	-0.982(-1.207--0.756)	8.699(5.394-12.711)	7.185(4.473-11.351)	-0.899(-1.153--0.644)
Kazakhstan	0.115(0.077-0.156)	0.161(0.112-0.223)	1.585(1.108-2.064)	0.071(0.047-0.097)	0.077(0.054-0.104)	0.518(0.111-0.928)	1.893(1.303-2.546)	2.015(1.442-2.724)	0.481(0.062-0.903)
Kenya	1.926(1.238-3.710)	3.390(1.752-6.333)	1.871(1.662-2.081)	1.632(1.082-3.149)	2.567(1.372-4.755)	1.551(1.309-1.794)	38.619(24.855-73.952)	60.637(31.336-114.940)	1.560(1.268-1.853)
Kiribati	0.331(0.204-0.449)	0.402(0.229-0.587)	0.354(0.164-0.544)	0.290(0.177-0.395)	0.321(0.180-0.462)	0.051(-0.145-0.248)	7.953(4.902-10.992)	8.849(5.074-12.755)	0.067(-0.130-0.264)
Kuwait	0.430(0.348-0.526)	0.424(0.322-0.550)	0.831(-0.741-2.427)	0.237(0.194-0.290)	0.143(0.112-0.183)	-0.833(-2.404-0.763)	5.457(4.536-6.551)	3.663(2.886-4.701)	-0.662(-2.191-0.892)
Kyrgyzstan	0.143(0.114-0.178)	0.638(0.483-0.829)	7.089(5.589-8.610)	0.099(0.081-0.123)	0.337(0.262-0.435)	6.260(4.752-7.790)	2.434(1.972-2.980)	8.891(6.868-11.490)	6.255(4.853-7.677)
Lao People's Democratic Republic	0.262(0.134-0.445)	0.422(0.179-0.622)	1.688(1.592-1.784)	0.235(0.122-0.397)	0.314(0.131-0.464)	1.029(0.894-1.163)	6.261(3.197-10.730)	7.998(3.283-11.966)	0.871(0.718-1.025)
Latvia	0.112(0.089-0.139)	0.397(0.291-0.520)	3.568(2.862-4.279)	0.052(0.042-0.065)	0.133(0.100-0.174)	2.572(1.839-3.309)	1.345(1.073-1.649)	3.474(2.668-4.486)	2.399(1.631-3.174)
Lebanon	1.129(0.725-1.617)	1.634(1.026-2.382)	1.937(1.623-2.251)	0.776(0.490-1.126)	0.705(0.446-1.021)	0.204(-0.056-0.463)	18.249(11.758-26.600)	15.870(10.236-23.007)	0.106(-0.166-0.379)
Lesotho	0.705(0.433-1.079)	1.284(0.753-1.802)	2.264(1.952-2.576)	0.611(0.376-0.925)	1.007(0.580-1.401)	2.017(1.679-2.356)	14.786(9.088-23.063)	27.282(15.593-38.673)	2.325(1.925-2.726)
Liberia	0.529(0.295-0.889)	0.547(0.272-1.137)	0.182(-0.070-0.434)	0.481(0.263-0.828)	0.422(0.212-0.871)	-0.393(-0.617--0.169)	11.519(6.406-19.981)	10.004(5.063-21.349)	-0.424(-0.683--0.164)
Libya	0.304(0.196-0.441)	0.521(0.268-0.800)	2.170(1.945-2.396)	0.200(0.127-0.296)	0.250(0.126-0.395)	0.946(0.777-1.116)	5.442(3.476-7.711)	7.066(3.671-10.745)	1.057(0.895-1.220)
Lithuania	0.279(0.224-0.341)	0.448(0.331-0.578)	0.977(0.268-1.692)	0.125(0.102-0.151)	0.156(0.119-0.195)	0.299(-0.402-1.004)	3.272(2.680-3.958)	3.981(3.042-4.994)	0.141(-0.604-0.891)
Luxembourg	0.457(0.405-0.519)	0.866(0.716-1.041)	1.569(0.778-2.365)	0.228(0.209-0.250)	0.256(0.221-0.290)	-0.303(-1.036-0.436)	5.449(5.025-5.961)	5.942(5.107-6.816)	-0.425(-1.159-0.313)
Madagascar	1.761(1.216-2.985)	1.878(1.143-3.380)	0.248(0.161-0.335)	1.561(1.094-2.710)	1.519(0.920-2.704)	-0.049(-0.120-0.023)	38.791(26.590-66.610)	36.746(21.986-66.638)	-0.138(-0.209--0.066)
Malawi	2.392(1.286-4.339)	3.484(1.706-6.210)	1.058(0.821-1.296)	2.154(1.183-3.871)	2.731(1.346-4.944)	0.621(0.364-0.878)	52.566(28.297-95.877)	68.040(32.640-126.743)	0.624(0.334-0.914)
Malaysia	0.192(0.052-0.292)	0.359(0.083-0.536)	2.391(1.968-2.816)	0.141(0.035-0.215)	0.192(0.043-0.281)	1.202(0.837-1.568)	3.569(0.918-5.430)	4.799(1.113-7.053)	1.251(0.821-1.681)
Maldives	0.198(0.119-0.312)	0.214(0.142-0.311)	0.157(0.022-0.291)	0.157(0.095-0.245)	0.110(0.074-0.160)	-1.414(-1.515--1.314)	4.052(2.425-6.599)	2.524(1.730-3.575)	-1.813(-1.919--1.707)
Mali	0.452(0.260-0.790)	0.411(0.264-0.775)	-0.181(-0.359--0.003)	0.410(0.237-0.712)	0.340(0.220-0.640)	-0.480(-0.636--0.324)	9.768(5.655-17.081)	7.798(4.962-15.008)	-0.634(-0.814--0.455)
Malta	0.249(0.205-0.300)	0.486(0.361-0.618)	1.100(0.196-2.012)	0.126(0.107-0.148)	0.143(0.110-0.178)	-0.836(-1.748-0.084)	2.925(2.482-3.440)	3.564(2.746-4.420)	-0.547(-1.408-0.322)
Marshall Islands	0.155(0.085-0.295)	0.303(0.150-0.527)	2.457(2.253-2.662)	0.128(0.068-0.244)	0.221(0.108-0.378)	2.012(1.789-2.235)	3.387(1.872-6.460)	6.200(3.022-10.735)	2.169(1.934-2.406)
Mauritania	0.525(0.295-0.825)	0.486(0.198-1.070)	-0.552(-0.850--0.252)	0.465(0.258-0.722)	0.356(0.151-0.760)	-1.140(-1.392--0.888)	11.190(6.428-17.408)	7.835(3.168-17.874)	-1.455(-1.710--1.200)
Mauritius	0.305(0.275-0.339)	0.931(0.815-1.060)	11.613(6.424-17.055)	0.204(0.189-0.223)	0.466(0.420-0.517)	10.633(5.454-16.067)	5.330(4.911-5.823)	12.769(11.495-14.185)	10.731(5.589-16.122)
Mexico	0.119(0.114-0.123)	0.269(0.223-0.321)	1.758(0.788-2.736)	0.088(0.085-0.091)	0.145(0.122-0.171)	0.725(-0.206-1.665)	2.309(2.227-2.400)	3.847(3.204-4.569)	0.768(-0.157-1.702)
Micronesia (Federated States of)	0.186(0.116-0.318)	0.377(0.197-0.573)	2.387(2.143-2.631)	0.155(0.096-0.266)	0.263(0.143-0.397)	1.745(1.485-2.005)	4.219(2.565-7.410)	7.348(3.960-11.337)	1.838(1.570-2.106)
Monaco	1.410(0.929-2.032)	1.890(1.297-2.761)	1.203(1.075-1.332)	0.564(0.378-0.806)	0.520(0.367-0.766)	-0.200(-0.268--0.131)	14.094(9.272-20.126)	13.369(9.392-19.166)	-0.087(-0.159--0.016)
Mongolia	0.045(0.026-0.085)	0.108(0.066-0.160)	3.365(3.068-3.662)	0.035(0.020-0.067)	0.064(0.039-0.096)	2.195(1.972-2.419)	0.914(0.533-1.724)	1.737(1.063-2.548)	2.481(2.256-2.707)
Montenegro	0.558(0.333-0.934)	0.927(0.496-1.506)	1.958(1.784-2.133)	0.242(0.145-0.395)	0.373(0.203-0.603)	1.505(1.298-1.712)	5.871(3.563-9.666)	8.202(4.409-13.294)	1.226(1.119-1.333)
Morocco	0.212(0.130-0.316)	0.375(0.247-0.577)	1.915(1.687-2.142)	0.162(0.098-0.245)	0.216(0.143-0.323)	1.004(0.837-1.171)	4.429(2.722-6.438)	5.626(3.693-8.274)	0.811(0.666-0.955)
Mozambique	2.381(1.541-4.072)	4.077(2.553-6.820)	2.267(2.067-2.468)	2.193(1.449-3.730)	3.354(2.157-5.604)	1.918(1.712-2.123)	52.106(34.143-89.528)	83.701(51.984-141.292)	2.107(1.874-2.340)
Myanmar	0.231(0.136-0.353)	0.437(0.186-0.623)	2.194(2.087-2.302)	0.201(0.120-0.311)	0.307(0.137-0.425)	1.431(1.275-1.588)	5.283(3.076-8.441)	7.772(3.390-10.899)	1.314(1.133-1.496)
Namibia	1.458(0.986-2.066)	2.338(1.570-3.213)	1.482(1.180-1.785)	1.227(0.845-1.721)	1.604(1.116-2.220)	0.831(0.481-1.182)	30.865(20.745-43.478)	41.005(27.470-56.910)	0.789(0.384-1.196)
Nauru	0.270(0.160-0.425)	0.522(0.268-0.810)	2.005(1.896-2.115)	0.212(0.130-0.336)	0.355(0.186-0.553)	1.544(1.369-1.719)	5.902(3.469-9.475)	10.095(4.937-15.613)	1.618(1.426-1.811)
Nepal	0.218(0.140-0.426)	0.561(0.356-0.882)	3.491(3.291-3.691)	0.196(0.128-0.386)	0.408(0.261-0.648)	2.762(2.587-2.937)	4.708(3.100-9.358)	9.309(5.806-14.804)	2.579(2.397-2.762)
Netherlands	0.497(0.416-0.592)	0.763(0.615-0.943)	0.956(0.373-1.543)	0.176(0.153-0.204)	0.200(0.163-0.247)	-0.251(-0.795-0.297)	4.064(3.595-4.653)	4.441(3.646-5.313)	-0.301(-0.846-0.247)
New Zealand	1.073(0.864-1.352)	0.903(0.714-1.120)	0.388(-0.259-1.039)	0.338(0.283-0.408)	0.208(0.168-0.257)	-0.670(-1.335--0.000)	8.029(6.755-9.624)	4.850(3.917-6.009)	-0.698(-1.385--0.005)
Nicaragua	0.172(0.104-0.219)	0.219(0.156-0.308)	0.790(0.535-1.045)	0.132(0.083-0.167)	0.121(0.089-0.166)	-0.384(-0.663--0.104)	3.311(2.036-4.182)	3.185(2.307-4.479)	-0.233(-0.498-0.032)
Niger	0.361(0.189-0.644)	0.287(0.140-0.617)	-0.635(-0.735--0.536)	0.331(0.169-0.583)	0.246(0.122-0.519)	-0.900(-0.988--0.812)	8.030(4.193-14.041)	5.614(2.726-12.378)	-1.118(-1.229--1.007)
Nigeria	0.474(0.266-0.759)	0.461(0.245-0.869)	-0.258(-0.352--0.164)	0.428(0.239-0.659)	0.366(0.197-0.661)	-0.700(-0.774--0.625)	10.026(5.687-16.232)	8.140(4.448-16.314)	-0.904(-1.002--0.807)
Niue	0.210(0.133-0.321)	0.480(0.256-0.667)	2.748(2.509-2.987)	0.153(0.101-0.226)	0.284(0.150-0.382)	1.991(1.741-2.241)	3.978(2.589-5.938)	7.380(3.934-9.908)	1.989(1.724-2.253)
North Macedonia	0.675(0.525-0.978)	1.295(0.758-1.811)	2.342(1.742-2.946)	0.410(0.325-0.594)	0.620(0.371-0.832)	1.474(0.909-2.041)	9.815(7.748-14.033)	13.488(8.043-18.440)	1.124(0.632-1.618)
Northern Mariana Islands	0.096(0.050-0.313)	0.155(0.096-0.402)	2.182(0.335-4.063)	0.058(0.031-0.193)	0.080(0.050-0.214)	1.787(-0.010-3.616)	1.569(0.837-5.046)	2.115(1.340-5.606)	1.698(-0.093-3.521)
Norway	0.414(0.363-0.466)	0.572(0.481-0.676)	1.645(1.175-2.117)	0.190(0.175-0.204)	0.157(0.137-0.176)	-0.252(-0.654-0.151)	4.463(4.115-4.803)	3.695(3.266-4.144)	-0.209(-0.602-0.186)
Oman	0.528(0.243-0.881)	0.982(0.504-1.467)	2.257(1.984-2.530)	0.373(0.159-0.610)	0.464(0.232-0.682)	0.989(0.736-1.243)	8.761(3.989-14.511)	9.872(5.147-14.518)	0.601(0.293-0.910)
Pakistan	0.598(0.431-0.808)	0.947(0.613-1.351)	1.324(1.103-1.545)	0.527(0.380-0.722)	0.726(0.475-1.028)	0.849(0.576-1.123)	12.567(9.184-17.006)	17.222(11.339-24.797)	0.805(0.518-1.093)
Palau	0.221(0.141-0.346)	0.286(0.189-0.409)	0.839(0.684-0.995)	0.152(0.099-0.232)	0.159(0.105-0.233)	0.159(0.002-0.317)	4.270(2.709-6.514)	4.736(3.108-6.643)	0.348(0.194-0.501)
Palestine	0.408(0.272-0.622)	0.512(0.357-0.739)	0.670(0.423-0.918)	0.298(0.198-0.474)	0.270(0.193-0.400)	-0.380(-0.714--0.044)	7.175(4.778-11.190)	6.417(4.559-9.263)	-0.470(-0.747--0.192)
Panama	0.254(0.221-0.291)	0.278(0.210-0.355)	-0.096(-0.391-0.199)	0.173(0.152-0.195)	0.134(0.101-0.168)	-1.165(-1.453--0.875)	4.294(3.790-4.831)	3.428(2.564-4.301)	-1.065(-1.345--0.785)
Papua New Guinea	0.076(0.031-0.156)	0.122(0.049-0.260)	1.550(1.462-1.637)	0.062(0.027-0.127)	0.092(0.037-0.196)	1.282(1.170-1.395)	1.633(0.683-3.368)	2.442(0.959-5.299)	1.325(1.217-1.433)
Paraguay	0.069(0.045-0.098)	0.163(0.096-0.246)	3.218(3.085-3.352)	0.049(0.033-0.070)	0.091(0.054-0.137)	2.406(2.277-2.535)	1.253(0.836-1.802)	2.327(1.367-3.506)	2.361(2.229-2.492)
Peru	0.199(0.135-0.289)	0.402(0.231-0.587)	2.821(2.542-3.101)	0.151(0.105-0.221)	0.187(0.113-0.266)	1.071(0.777-1.367)	4.152(2.787-6.142)	5.215(2.966-7.599)	1.095(0.797-1.393)
Philippines	0.383(0.243-0.466)	0.589(0.356-0.776)	1.551(1.428-1.675)	0.290(0.184-0.357)	0.379(0.231-0.493)	1.134(0.972-1.296)	7.850(4.940-9.360)	10.230(6.076-13.510)	1.012(0.855-1.170)
Poland	0.334(0.305-0.365)	0.840(0.713-0.988)	2.894(2.431-3.360)	0.196(0.184-0.206)	0.342(0.303-0.382)	1.741(1.371-2.113)	4.684(4.439-4.943)	7.874(6.903-8.782)	1.608(1.207-2.010)
Portugal	0.473(0.398-0.565)	1.068(0.842-1.353)	1.896(1.245-2.552)	0.281(0.239-0.331)	0.329(0.266-0.397)	-0.484(-1.139-0.176)	6.394(5.414-7.589)	8.080(6.525-9.868)	-0.199(-0.850-0.457)
Puerto Rico	0.272(0.222-0.335)	0.940(0.725-1.212)	4.405(2.695-6.143)	0.157(0.132-0.191)	0.342(0.270-0.427)	2.697(1.025-4.396)	4.031(3.357-4.873)	9.259(7.238-11.664)	2.843(1.203-4.511)
Qatar	0.256(0.158-0.408)	0.345(0.203-0.590)	1.209(0.461-1.962)	0.169(0.107-0.259)	0.130(0.079-0.226)	-0.929(-1.802--0.048)	3.818(2.391-5.920)	2.959(1.773-4.981)	-0.761(-1.531-0.015)
Republic of Côte d'Ivoire	0.885(0.625-1.292)	1.044(0.629-1.709)	0.150(-0.012-0.312)	0.765(0.527-1.108)	0.783(0.486-1.264)	-0.308(-0.507--0.108)	19.033(13.241-28.340)	19.322(11.789-31.952)	-0.377(-0.598--0.155)
Republic of Korea	0.211(0.127-0.290)	0.178(0.126-0.264)	-0.474(-0.649--0.298)	0.137(0.082-0.188)	0.053(0.038-0.077)	-3.316(-3.394--3.238)	3.191(1.876-4.401)	1.209(0.875-1.812)	-3.316(-3.382--3.249)
Republic of Moldova	0.868(0.700-1.052)	0.819(0.666-0.993)	-0.220(-0.562-0.123)	0.474(0.388-0.561)	0.308(0.263-0.362)	-1.419(-1.755--1.081)	11.997(9.835-14.214)	8.227(7.018-9.626)	-1.169(-1.531--0.806)
Romania	0.566(0.435-0.708)	0.903(0.714-1.144)	1.566(1.395-1.736)	0.344(0.264-0.425)	0.367(0.296-0.450)	0.235(0.093-0.377)	8.616(6.675-10.497)	9.436(7.663-11.439)	0.278(0.141-0.415)
Russian Federation	1.094(1.029-1.156)	0.719(0.619-0.808)	-1.743(-2.041--1.445)	0.532(0.501-0.562)	0.230(0.200-0.257)	-3.241(-3.589--2.891)	13.666(12.907-14.458)	6.236(5.397-7.019)	-3.070(-3.453--2.686)
Rwanda	3.196(1.797-5.148)	2.949(1.377-5.342)	-1.110(-1.444--0.775)	2.914(1.621-4.715)	2.330(1.106-4.227)	-1.586(-1.907--1.264)	75.091(42.504-120.517)	54.737(25.423-101.988)	-2.032(-2.403--1.659)
Saint Kitts and Nevis	2.675(2.240-3.081)	3.785(2.974-4.861)	1.496(1.062-1.931)	2.234(1.910-2.558)	2.338(1.906-2.866)	0.388(-0.042-0.820)	51.367(43.282-59.410)	52.939(41.855-66.751)	0.358(-0.084-0.802)
Saint Lucia	0.725(0.635-0.820)	1.798(1.444-2.222)	2.893(1.993-3.802)	0.576(0.503-0.653)	1.055(0.851-1.272)	1.825(0.978-2.678)	13.044(11.382-14.693)	25.811(20.693-31.677)	2.119(1.240-3.006)
Saint Vincent and the Grenadines	0.141(0.122-0.164)	0.936(0.770-1.134)	5.538(3.666-7.444)	0.109(0.095-0.124)	0.593(0.501-0.692)	4.907(3.056-6.791)	2.572(2.241-2.960)	14.488(12.119-17.013)	4.952(3.063-6.875)
Samoa	0.216(0.145-0.323)	0.349(0.197-0.509)	1.518(1.367-1.669)	0.166(0.112-0.246)	0.220(0.126-0.319)	0.850(0.697-1.002)	4.221(2.858-6.378)	5.892(3.328-8.554)	1.050(0.921-1.180)
San Marino	0.159(0.104-0.218)	0.116(0.064-0.197)	0.064(-0.398-0.528)	0.066(0.045-0.089)	0.032(0.018-0.052)	-1.219(-1.670--0.765)	1.495(1.018-2.025)	0.797(0.452-1.316)	-1.082(-1.472--0.692)
Sao Tome and Principe	0.511(0.271-0.897)	0.601(0.332-1.115)	0.734(0.563-0.906)	0.450(0.237-0.751)	0.431(0.246-0.768)	0.158(-0.014-0.331)	10.125(5.461-18.361)	9.715(5.320-18.642)	-0.053(-0.160-0.055)
Saudi Arabia	0.278(0.178-0.440)	0.658(0.391-1.090)	2.727(2.458-2.996)	0.216(0.137-0.338)	0.300(0.183-0.500)	0.772(0.426-1.120)	5.091(3.316-8.125)	7.470(4.448-12.889)	1.047(0.696-1.400)
Senegal	0.518(0.271-0.867)	0.518(0.305-1.000)	-0.179(-0.337--0.020)	0.451(0.238-0.744)	0.407(0.240-0.742)	-0.499(-0.646--0.352)	11.048(6.045-18.784)	9.382(5.536-18.358)	-0.664(-0.813--0.515)
Serbia	0.910(0.629-1.303)	1.281(0.814-1.943)	1.330(1.090-1.571)	0.546(0.371-0.785)	0.521(0.334-0.786)	-0.029(-0.204-0.147)	12.214(8.453-17.193)	12.090(7.727-18.050)	0.056(-0.180-0.293)
Seychelles	0.911(0.593-1.276)	1.047(0.669-1.444)	0.584(0.370-0.799)	0.667(0.420-0.945)	0.603(0.381-0.822)	-0.231(-0.444--0.018)	16.625(11.125-23.415)	14.399(9.631-19.367)	-0.381(-0.571--0.191)
Sierra Leone	0.458(0.258-0.757)	0.399(0.253-0.746)	-0.509(-0.579--0.439)	0.406(0.228-0.663)	0.321(0.205-0.600)	-0.822(-0.853--0.790)	9.851(5.558-16.472)	7.623(4.829-14.697)	-0.869(-0.915--0.824)
Singapore	0.148(0.117-0.179)	0.158(0.118-0.202)	-0.483(-1.117-0.156)	0.079(0.065-0.094)	0.047(0.039-0.059)	-2.562(-3.138--1.982)	1.892(1.538-2.269)	1.092(0.865-1.392)	-2.646(-3.225--2.064)
Slovakia	0.608(0.423-0.871)	0.835(0.501-1.284)	1.219(0.844-1.595)	0.308(0.216-0.436)	0.327(0.195-0.505)	0.429(0.110-0.750)	7.930(5.652-11.104)	7.913(4.707-11.993)	0.184(-0.153-0.522)
Slovenia	0.318(0.265-0.376)	0.990(0.742-1.307)	3.359(2.872-3.849)	0.133(0.114-0.154)	0.295(0.225-0.380)	2.102(1.588-2.620)	3.414(2.954-3.919)	6.715(5.124-8.699)	1.666(1.151-2.183)
Solomon Islands	0.114(0.051-0.220)	0.232(0.112-0.432)	2.368(2.116-2.621)	0.096(0.042-0.186)	0.172(0.083-0.312)	1.941(1.660-2.222)	2.648(1.168-5.302)	4.931(2.366-9.154)	2.070(1.784-2.356)
Somalia	2.750(1.536-4.939)	2.796(1.627-5.102)	0.102(0.017-0.186)	2.504(1.445-4.484)	2.420(1.419-4.358)	-0.042(-0.139-0.056)	64.335(35.874-114.604)	62.095(36.250-112.636)	-0.123(-0.223--0.023)
South Africa	0.562(0.414-0.773)	0.930(0.650-1.210)	1.536(1.176-1.897)	0.431(0.318-0.593)	0.611(0.429-0.774)	0.997(0.539-1.457)	11.340(8.432-15.288)	15.220(10.795-19.820)	0.775(0.315-1.238)
South Sudan	2.436(1.436-4.452)	3.272(1.639-5.821)	0.820(0.611-1.028)	2.167(1.299-4.009)	2.617(1.350-4.687)	0.462(0.284-0.641)	52.923(31.246-97.698)	64.213(32.129-113.915)	0.444(0.228-0.661)
Spain	0.476(0.402-0.580)	0.988(0.765-1.245)	1.936(1.270-2.606)	0.175(0.150-0.206)	0.224(0.177-0.277)	0.271(-0.238-0.782)	4.310(3.776-5.028)	5.534(4.422-6.766)	0.265(-0.281-0.814)
Sri Lanka	0.349(0.259-0.502)	0.564(0.296-0.844)	2.248(1.908-2.590)	0.254(0.187-0.362)	0.272(0.146-0.421)	0.873(0.511-1.236)	6.417(4.772-9.222)	6.741(3.581-10.288)	0.611(0.283-0.941)
Sudan	0.184(0.094-0.328)	0.306(0.194-0.463)	1.727(1.474-1.980)	0.147(0.075-0.262)	0.187(0.121-0.278)	0.832(0.637-1.028)	4.160(2.078-7.402)	5.192(3.265-7.718)	0.789(0.604-0.974)
Suriname	0.441(0.321-0.600)	0.736(0.438-1.086)	2.085(1.748-2.422)	0.342(0.249-0.473)	0.478(0.286-0.723)	1.467(1.139-1.796)	8.884(6.637-12.106)	12.647(7.584-18.863)	1.477(1.154-1.802)
Sweden	0.374(0.310-0.453)	0.362(0.267-0.472)	0.576(-0.117-1.274)	0.152(0.126-0.182)	0.098(0.074-0.125)	-0.883(-1.560--0.202)	3.930(3.306-4.661)	2.446(1.849-3.135)	-0.989(-1.595--0.380)
Switzerland	0.497(0.400-0.608)	0.350(0.268-0.452)	-1.194(-1.666--0.719)	0.214(0.176-0.253)	0.096(0.076-0.118)	-2.762(-3.176--2.346)	4.846(4.045-5.689)	2.220(1.754-2.742)	-2.703(-3.115--2.289)
Syrian Arab Republic	0.029(0.017-0.045)	0.054(0.033-0.084)	1.993(1.860-2.126)	0.020(0.012-0.031)	0.025(0.016-0.037)	0.556(0.407-0.705)	0.570(0.334-0.891)	0.670(0.404-1.023)	0.402(0.240-0.564)
Taiwan (Province of China)	0.153(0.132-0.176)	0.484(0.395-0.584)	4.397(3.803-4.995)	0.075(0.067-0.084)	0.137(0.118-0.158)	2.388(1.864-2.915)	2.095(1.863-2.327)	4.255(3.656-4.903)	2.815(2.295-3.338)
Tajikistan	0.058(0.031-0.112)	0.085(0.037-0.178)	1.300(0.954-1.648)	0.041(0.022-0.080)	0.056(0.025-0.109)	1.168(0.759-1.579)	1.080(0.590-2.052)	1.432(0.644-3.075)	0.989(0.628-1.351)
Thailand	0.159(0.107-0.226)	0.281(0.160-0.395)	1.413(1.228-1.599)	0.111(0.075-0.157)	0.119(0.069-0.162)	-0.333(-0.550--0.116)	2.792(1.874-3.882)	3.398(1.847-4.661)	0.060(-0.199-0.319)
Timor-Leste	0.138(0.082-0.216)	0.288(0.123-0.438)	2.894(2.696-3.092)	0.122(0.072-0.190)	0.213(0.090-0.327)	2.217(2.073-2.361)	3.035(1.814-4.607)	5.302(2.171-8.135)	2.181(2.034-2.329)
Togo	0.484(0.274-0.852)	0.558(0.357-0.962)	0.259(0.155-0.364)	0.419(0.229-0.731)	0.433(0.277-0.742)	-0.091(-0.222-0.039)	10.285(5.786-18.343)	10.408(6.723-17.729)	-0.175(-0.327--0.023)
Tokelau	0.137(0.074-0.252)	0.313(0.171-0.491)	2.800(2.608-2.992)	0.109(0.060-0.198)	0.191(0.100-0.308)	1.878(1.653-2.104)	2.786(1.511-5.039)	5.030(2.691-7.790)	1.996(1.768-2.225)
Tonga	0.148(0.093-0.249)	0.350(0.185-0.546)	2.778(2.389-3.168)	0.109(0.068-0.183)	0.215(0.114-0.331)	2.170(1.741-2.600)	2.762(1.771-4.620)	5.650(2.976-8.772)	2.327(1.915-2.740)
Trinidad and Tobago	1.114(0.982-1.269)	1.110(0.795-1.504)	0.012(-0.364-0.390)	0.838(0.748-0.950)	0.621(0.453-0.831)	-1.058(-1.420--0.694)	20.168(17.994-22.877)	16.152(11.594-21.848)	-0.846(-1.203--0.489)
Tunisia	0.705(0.482-1.049)	1.280(0.676-2.055)	1.860(1.801-1.919)	0.486(0.337-0.697)	0.586(0.320-0.939)	0.458(0.366-0.551)	11.642(8.036-17.150)	14.161(7.647-23.122)	0.475(0.401-0.550)
Turkey	0.464(0.297-0.730)	0.676(0.448-1.034)	1.306(1.093-1.520)	0.345(0.225-0.539)	0.295(0.202-0.437)	-0.633(-0.783--0.482)	8.807(5.897-13.459)	7.352(4.969-11.201)	-0.701(-0.880--0.522)
Turkmenistan	0.165(0.118-0.219)	0.332(0.209-0.522)	2.509(2.380-2.638)	0.114(0.081-0.150)	0.192(0.123-0.290)	1.922(1.815-2.029)	2.960(2.163-3.833)	5.030(3.173-7.622)	1.958(1.847-2.068)
Tuvalu	0.145(0.078-0.268)	0.313(0.165-0.491)	2.614(2.374-2.854)	0.121(0.066-0.226)	0.212(0.114-0.326)	1.915(1.675-2.155)	3.246(1.760-6.089)	5.820(3.029-9.323)	2.002(1.759-2.245)
Uganda	3.209(2.185-4.461)	4.541(3.028-6.808)	0.734(0.482-0.988)	2.813(1.909-3.881)	3.510(2.301-5.195)	0.336(0.044-0.628)	68.411(47.204-94.937)	84.592(55.883-129.235)	0.202(-0.121-0.525)
Ukraine	0.531(0.408-0.692)	0.517(0.323-0.776)	0.170(-0.207-0.548)	0.303(0.236-0.377)	0.251(0.155-0.372)	-0.508(-0.839--0.176)	8.390(6.629-10.434)	7.049(4.363-10.471)	-0.483(-0.813--0.152)
United Arab Emirates	0.160(0.083-0.322)	0.177(0.114-0.268)	1.421(0.875-1.971)	0.112(0.061-0.219)	0.092(0.061-0.143)	0.552(-0.055-1.162)	2.929(1.546-5.719)	2.222(1.437-3.305)	0.001(-0.553-0.558)
United Kingdom	0.572(0.545-0.598)	0.449(0.421-0.481)	-0.307(-0.533--0.081)	0.277(0.267-0.286)	0.146(0.136-0.153)	-1.895(-2.094--1.697)	6.322(6.098-6.554)	3.380(3.172-3.585)	-1.765(-1.966--1.563)
United Republic of Tanzania	2.580(1.662-4.504)	2.728(1.530-4.866)	-0.133(-0.246--0.019)	2.241(1.456-3.880)	2.107(1.159-3.882)	-0.493(-0.616--0.370)	55.119(34.752-96.364)	50.893(27.628-95.992)	-0.569(-0.694--0.443)
United States of America	1.538(1.475-1.588)	1.304(1.239-1.366)	-1.072(-1.422--0.720)	0.289(0.276-0.299)	0.228(0.213-0.239)	-1.290(-1.588--0.992)	8.359(7.932-8.856)	6.360(5.937-6.827)	-1.344(-1.661--1.026)
United States Virgin Islands	0.640(0.422-1.194)	1.136(0.732-1.663)	2.236(1.590-2.886)	0.428(0.289-0.793)	0.606(0.392-0.866)	1.454(0.819-2.092)	10.693(7.219-19.472)	15.204(9.656-21.703)	1.543(0.929-2.160)
Uruguay	1.113(0.892-1.370)	1.094(0.875-1.349)	-0.337(-0.606--0.067)	0.702(0.563-0.853)	0.501(0.405-0.615)	-1.409(-1.654--1.163)	17.210(14.008-20.727)	12.202(9.895-14.901)	-1.443(-1.710--1.176)
Uzbekistan	0.055(0.032-0.080)	0.082(0.059-0.112)	2.685(1.535-3.847)	0.038(0.021-0.057)	0.048(0.035-0.066)	2.122(0.980-3.277)	0.923(0.575-1.304)	1.224(0.899-1.657)	2.259(1.159-3.371)
Vanuatu	0.119(0.058-0.229)	0.238(0.115-0.424)	2.383(2.215-2.551)	0.096(0.047-0.189)	0.176(0.084-0.320)	2.063(1.867-2.259)	2.618(1.278-5.097)	4.926(2.367-8.876)	2.154(1.967-2.341)
Venezuela (Bolivarian Republic of)	0.165(0.145-0.185)	0.320(0.225-0.436)	1.773(1.026-2.527)	0.118(0.106-0.132)	0.173(0.127-0.228)	0.733(-0.032-1.504)	3.094(2.776-3.446)	4.540(3.284-6.083)	0.745(0.005-1.490)
Viet Nam	0.391(0.275-0.535)	0.886(0.523-1.204)	3.055(2.892-3.218)	0.305(0.211-0.408)	0.477(0.274-0.626)	1.734(1.572-1.895)	7.238(5.051-9.917)	11.111(6.547-15.071)	1.727(1.560-1.894)
Yemen	0.189(0.086-0.368)	0.212(0.111-0.386)	0.379(0.272-0.486)	0.151(0.070-0.293)	0.142(0.075-0.254)	-0.311(-0.414--0.207)	4.230(1.858-8.279)	3.889(1.946-6.928)	-0.377(-0.471--0.283)
Zambia	2.700(1.761-4.452)	4.175(1.916-10.151)	1.211(1.086-1.337)	2.419(1.608-4.011)	3.163(1.469-7.359)	0.673(0.509-0.837)	59.854(38.905-99.681)	80.726(36.197-207.333)	0.716(0.532-0.901)
Zimbabwe	0.343(0.247-0.515)	0.579(0.382-0.789)	1.621(1.004-2.242)	0.288(0.208-0.430)	0.465(0.299-0.633)	1.719(1.098-2.344)	6.721(4.804-10.009)	11.439(7.667-15.955)	1.707(1.061-2.358)
